# Supplementary material for: TNFAIP2 confers cisplatin resistance in head and neck squamous cell carcinoma via KEAP1/NRF2 signaling
Source: J Exp Clin Cancer Res. 2023 Aug 1;42:190. doi: 10.1186/s13046-023-02775-1 (PMC10391982; doi:10.1186/s13046-023-02775-1)
Supplement: Supplementary file 1 — Additional file 1. Figure S1. (a) TNFAIP2 mRNA expression between HNSCC and normal tissues from the TCGA. (b) Kaplan‒Meier survival curve of HNSCC patients with low versus high TNFAIP2 expression from the TCGA. (c) Kaplan‒Meier survival curve of HNSCC patients with low versus high TNFAIP2 expression from the GEO (GSE65858). (d) TNFAIP2 protein expression in HNSCC patients with or without TPF chemotherapy. (e) Correlations between TNFAIP2 mRNA expression and Taxol and 5-fluorouracil IC50 in 10 HNSCC cell lines. (f) Western blot analysis of the efficiency of TNFAIP2 overexpression/knockdown in HNSCC cell lines. (g) CCK-8 assays of cell viability in TNFAIP2-overexpressing HNSCC cell lines with or without cisplatin treatment. (h-i) Colony formation and qualification in TNFAIP2-overexpressing FADU (h) and CAL33 (i) cells with or without cisplatin treatment. (j-k) Cisplatin IC50 evaluation in TNFAIP2-knockdown FADU (j) and CAL33 (k). (l) Tumor weight of each group after the indicated treatments. Data are presented as the mean ± SEM. n.s., not significant; *** P < 0.001. Figure S2. (a) Flow cytometry analyses of cell cycle percentage in TNFAIP2-overexpressing HNSCC cell lines. (b) RT‒qPCR analysis of cisplatin resistance-associated genes in TNFAIP2-overexpressing HNSCC cell lines. (c-d) Flow cytometry analyses of ROS in TNFAIP2-knockdown FADU (c) and CAL33 cells (d). (e) Analyses of GSH/GSSG and SOD in TNFAIP2-knockdown HNSCC cell lines. (f-g) Flow cytometry analyses of cisplatin-induced apoptosis in TNFAIP2-overexpressing FADU (f) and CAL33 (g) cells. (h-i) Cisplatin IC50 evaluations in TNFAIP2-knockdown FADU (h) and CAL33 (i) cells with or without the JNK pathway inhibitor SP600125 (20 µmol/L, 2 h). Data are presented as the mean ± SEM. n.s., not significant; *** P < 0.001. Figure S3. (a) Relative luciferase activity in TNFAIP2-knockdown HNSCC cell lines transfected with ARE dual-luciferase reporter plasmids. (b) Relative luciferase activity in TNFAIP2-overexpressing HNS [file 13046_2023_2775_MOESM1_ESM.xlsx]

## Sheet: IP
Protein IDs	Majority protein IDs	Protein names	Gene names	Fasta headers	Number of proteins	Peptides R2557-IP	Unique peptides R2557-IP	Mol. weight [kDa]	Sequence length	Sequence coverage R2557-IgG [%]	Sequence coverage R2557-IP [%]	LFQ intensity R2557-IP
A0A024R1N1;P35579;A0A0U4BW16;Q86XU5;B4E3S1;Q6ZNL4;Q99529;Q5BKV1;A0A024QZJ6;A0A024QZJ4;B1PS43;P35749;B1AH99;Q7Z7R0;O14729;O14794;A0A494C024;Q2PS10;Q68D89;Q9UMJ0;A8CLL2;Q66K75;B4DFX9;B4DRV3;B4E0I9;REV__B4DQZ7;REV__S4R3H4;REV__E7EQT4;REV__Q9UKV3;Q59EV3;A5YM51;V9HWC1;A0A087X0T3;P12883;P13535;Q9UKX3;Q9Y623;P13533;P12882;P11055;Q9UKX2;A7E2Y1	A0A024R1N1;P35579;A0A0U4BW16;Q86XU5	Myosin-9	MYH9	tr|A0A024R1N1|A0A024R1N1_HUMAN Myosin, heavy polypeptide 9, non-muscle, isoform CRA_a OS=Homo sapiens OX=9606 GN=MYH9 PE=3 SV=1;sp|P35579|MYH9_HUMAN Myosin-9 OS=Homo sapiens OX=9606 GN=MYH9 PE=1 SV=4;tr|A0A0U4BW16|A0A0U4BW16_HUMAN Non-muscle myosin heavy c	42	113	102	226.53	1960	36.4	52.7	11197000000
Q15149;H0YDN1;D3DWL0;Q96IE3;E9PMV1;A0A075B730;P58107;E9PQ28;E9PIA2;E9PKG0;A0A5F9ZGX0;H3BPE1;H3BQK9;Q9UPN3	Q15149;H0YDN1	Plectin	PLEC	sp|Q15149|PLEC_HUMAN Plectin OS=Homo sapiens OX=9606 GN=PLEC PE=1 SV=3;tr|H0YDN1|H0YDN1_HUMAN Plectin OS=Homo sapiens OX=9606 GN=PLEC PE=1 SV=9	14	77	77	531.78	4684	9	17.5	9859600000
P15924;Q4LE79;B4E2A0;B4DKX6;G1UI31;Q6ZP16;B4DWT7	P15924;Q4LE79	Desmoplakin	DSP;DSP variant protein	sp|P15924|DESP_HUMAN Desmoplakin OS=Homo sapiens OX=9606 GN=DSP PE=1 SV=3;tr|Q4LE79|Q4LE79_HUMAN DSP variant protein (Fragment) OS=Homo sapiens OX=9606 GN=DSP variant protein PE=2 SV=1	7	24	24	331.77	2871	8.3	8.1	125160000
P35580;E7ERA5;G1UI33;Q9UE82	P35580	Myosin-10	MYH10	sp|P35580|MYH10_HUMAN Myosin-10 OS=Homo sapiens OX=9606 GN=MYH10 PE=1 SV=3	4	16	8	229	1976	3.3	8.9	28667000
Q7Z406;M0QY43;A0A0C4DFM8;B4E177;A1L2Z2;B3KWH4;A0A2R8Y4C3;A0A2R8Y454;B3KV65	Q7Z406;M0QY43	Myosin-14	MYH14	sp|Q7Z406|MYH14_HUMAN Myosin-14 OS=Homo sapiens OX=9606 GN=MYH14 PE=1 SV=2;tr|M0QY43|M0QY43_HUMAN Myosin-14 (Fragment) OS=Homo sapiens OX=9606 GN=MYH14 PE=1 SV=8	9	14	7	227.87	1995	3	6.7	202300000
B4DVY2;V9HW56;P67936;A0A2R8YGX3;A0A2R8Y5V9;A0A2R8YH90;A0A2R8YE05;K7ENT6;B4DTB1;K7EPB9;A0A5F9UN72;A0A590UJB9;A0A590UK79	B4DVY2;V9HW56;P67936;A0A2R8YGX3;A0A2R8Y5V9;A0A2R8YH90;A0A2R8YE05;K7ENT6;B4DTB1	Tropomyosin alpha-4 chain	HEL-S-108;TPM4	tr|B4DVY2|B4DVY2_HUMAN cDNA FLJ54184, highly similar to Tropomyosin alpha-4 chain OS=Homo sapiens OX=9606 PE=2 SV=1;tr|V9HW56|V9HW56_HUMAN Epididymis secretory protein Li 108 OS=Homo sapiens OX=9606 GN=HEL-S-108 PE=1 SV=1;sp|P67936|TPM4_HUMAN Tropomyosin a	13	14	6	26.221	229	36.2	46.7	342890000
B4E335;Q53GK6;Q53G99;Q53G76;Q1KLZ0;P60709;B4DW52	B4E335;Q53GK6;Q53G99;Q53G76;Q1KLZ0;P60709;B4DW52	Actin, cytoplasmic 1;Actin, cytoplasmic 1, N-terminally processed	PS1TP5BP1;ACTB	tr|B4E335|B4E335_HUMAN cDNA FLJ52842, highly similar to Actin, cytoplasmic 1 OS=Homo sapiens OX=9606 PE=2 SV=1;tr|Q53GK6|Q53GK6_HUMAN Beta actin variant (Fragment) OS=Homo sapiens OX=9606 PE=2 SV=1;tr|Q53G99|Q53G99_HUMAN Beta actin variant (Fragment) OS=Ho	7	13	0	39.226	351	39	48.1	363000000
B4DVQ0;B4E3A4;P63261;Q8WVW5;I3L3I0;I3L1U9;B3KWQ3;Q6PJ43;B7ZAP6;B3KUD3;B7Z6P1;D2JYH4;A8K3K1;P63267;P68133;P68032;P62736;K7EM38;I3L3R2;Q96FU6;J3KT65;Q7Z7J6;A6NL76;B3KW67;A4UCT3;A5GZ75;Q96DE1;I3L4N8;B4DUI8;F1BXA6;Q13707;Q6S8J3;A0A2R8YFE2;B3KPP5;Q562R1;A5A3E0;Q9UE89;L0R5C4;Q9BYX7;P0CG39;P0CG38	B4DVQ0;B4E3A4;P63261;Q8WVW5;I3L3I0;I3L1U9;B3KWQ3;Q6PJ43;B7ZAP6;B3KUD3;B7Z6P1;D2JYH4;A8K3K1;P63267;P68133;P68032;P62736	Actin, cytoplasmic 2;Actin, cytoplasmic 2, N-terminally processed;Actin, gamma-enteric smooth muscle;Actin, alpha skeletal muscle;Actin, alpha cardiac muscle 1;Actin, aortic smooth muscle	ACTG1;ACTA2;ACTG2;ACTA1;ACTC1	tr|B4DVQ0|B4DVQ0_HUMAN cDNA FLJ58286, highly similar to Actin, cytoplasmic 2 OS=Homo sapiens OX=9606 PE=2 SV=1;tr|B4E3A4|B4E3A4_HUMAN cDNA FLJ57283, highly similar to Actin, cytoplasmic 2 OS=Homo sapiens OX=9606 PE=2 SV=1;sp|P63261|ACTG_HUMAN Actin, cytopl	41	13	1	37.348	333	41.1	50.8	4260700000
Q5I6Y5;W8QEH3;A0A384MQX1;P02545;Q8N519;Q3BDU5;Q5TCI8;W5X314;H0YAB0;B4DFR3;A0A0C4DGC5;B4DZT3;E9PBF6;A0A0A7M1X5;A0A384NPH0;P20700;Q03252	Q5I6Y5;W8QEH3;A0A384MQX1;P02545;Q8N519;Q3BDU5;Q5TCI8	Prelamin-A/C;Lamin-A/C	LMNA	tr|Q5I6Y5|Q5I6Y5_HUMAN Epididymis secretory sperm binding protein OS=Homo sapiens OX=9606 GN=LMNA PE=2 SV=1;tr|W8QEH3|W8QEH3_HUMAN Lamin A/C OS=Homo sapiens OX=9606 GN=LMNA PE=3 SV=1;tr|A0A384MQX1|A0A384MQX1_HUMAN Epididymis secretory sperm binding protein	17	11	11	55.043	480	19.4	24	102520000
A0A087WWU8;B2RDE1;A0A0S2Z4G4;Q5HYB6;Q8NAG3;B4DWT5;J3KN67;D6R904;B4DQ80;A0A494C0P6;A0A2R2Y2Q3;M1VPF4;A0A494C0G0;Q5VU61;Q8NI98;A0A024R4K5;Q6LDX7	A0A087WWU8;B2RDE1;A0A0S2Z4G4;Q5HYB6;Q8NAG3;B4DWT5;J3KN67;D6R904		TPM3;DKFZp686J1372	tr|A0A087WWU8|A0A087WWU8_HUMAN Tropomyosin alpha-3 chain OS=Homo sapiens OX=9606 GN=TPM3 PE=1 SV=1;tr|B2RDE1|B2RDE1_HUMAN cDNA, FLJ96568, highly similar to Homo sapiens tropomyosin 3 (TPM3), mRNA OS=Homo sapiens OX=9606 PE=2 SV=1;tr|A0A0S2Z4G4|A0A0S2Z4G4_H	17	11	1	26.42	227	34.4	45.4	207990000
A0A2R8Y793;G5E9R0;E7EVS6;A0A2R8YGF8;C9JTX5;C9JUM1;C9JZR7;A1E282;F8WB63;B8ZZJ2;C9JFL5;F6UVQ4;F6QUT6;B7Z6I1;A0A2R8YEA7;G8FSY7;F8WCH0;A0A173GMX0;K4EQ44;K4EP00;K4ENJ5;Q562Z7;Q562Z4;Q562Y6;Q562X9;Q562V5;Q562U2;Q562S0;Q562R8;Q562P9;Q562P0;Q562N8;Q562N6;Q562N4;Q562N0;Q562L9;Q562L6;Q562L5	A0A2R8Y793;G5E9R0;E7EVS6;A0A2R8YGF8		ACTB	tr|A0A2R8Y793|A0A2R8Y793_HUMAN Actin, cytoplasmic 1 (Fragment) OS=Homo sapiens OX=9606 GN=ACTB PE=1 SV=1;tr|G5E9R0|G5E9R0_HUMAN Actin, cytoplasmic 1 OS=Homo sapiens OX=9606 GN=ACTB PE=1 SV=1;tr|E7EVS6|E7EVS6_HUMAN Actin, cytoplasmic 1 (Fragment) OS=Homo sa	38	11	1	34.141	309	34.3	47.9	0
B4DE59;C9J826;C9JK18;C9JKY1;A0A0S2Z487;A0A024R1X8;P14923;C9JTX4;K7EMS3;Q7KZ86	B4DE59	cDNA FLJ60424, highly similar to Junction plakoglobin		tr|B4DE59|B4DE59_HUMAN cDNA FLJ60424, highly similar to Junction plakoglobin OS=Homo sapiens OX=9606 PE=2 SV=1	10	10	3	62.615	563	13	15.3	28908000
Q03169;H0YKI8;A1A584;B4DZH8;H0YLC0;H0YL88;H0YKY9	Q03169	Tumor necrosis factor alpha-induced protein 2	TNFAIP2	sp|Q03169|TNAP2_HUMAN Tumor necrosis factor alpha-induced protein 2 OS=Homo sapiens OX=9606 GN=TNFAIP2 PE=1 SV=2	7	18	18	72.66	654	0	19.7	370800000
A0A2R8YEU4;A0A2R8YHD2;H0YL80;A0A024R5W6;U3KQK2;A0A494BX66;A0A590UJT6;Q2TAC2	A0A2R8YEU4;A0A2R8YHD2			tr|A0A2R8YEU4|A0A2R8YEU4_HUMAN Tropomyosin alpha-4 chain (Fragment) OS=Homo sapiens OX=9606 GN=TPM4 PE=1 SV=1;tr|A0A2R8YHD2|A0A2R8YHD2_HUMAN Tropomyosin alpha-4 chain (Fragment) OS=Homo sapiens OX=9606 GN=TPM4 PE=1 SV=2	8	10	2	19.746	173	37.6	43.4	12074000
Q5TCU3;P07951;B4DGC2;V9HW25;A7XZE4;B4E3P1;B4DTK3	Q5TCU3;P07951;B4DGC2;V9HW25;A7XZE4;B4E3P1;B4DTK3	Tropomyosin beta chain	TPM2;HEL-S-273;TPM2b	tr|Q5TCU3|Q5TCU3_HUMAN Tropomyosin beta chain OS=Homo sapiens OX=9606 GN=TPM2 PE=1 SV=1;sp|P07951|TPM2_HUMAN Tropomyosin beta chain OS=Homo sapiens OX=9606 GN=TPM2 PE=1 SV=1;tr|B4DGC2|B4DGC2_HUMAN cDNA FLJ56690, highly similar to Tropomyosin beta chain OS=	7	9	3	32.814	284	15.5	30.6	31198000
Q1ZYL5;F5H7S3;H7BYY1;B7Z596;D9YZV7;H0YKJ4;H0YK48;B7Z722;A0A494BZZ2;Q59GR8;H0YN06;Q07413	Q1ZYL5;F5H7S3;H7BYY1;B7Z596;D9YZV7;H0YKJ4;H0YK48;B7Z722;A0A494BZZ2		TPM1	tr|Q1ZYL5|Q1ZYL5_HUMAN Tropomyosin 1 alpha variant 6 OS=Homo sapiens OX=9606 PE=2 SV=1;tr|F5H7S3|F5H7S3_HUMAN Tropomyosin alpha-1 chain OS=Homo sapiens OX=9606 GN=TPM1 PE=1 SV=2;tr|H7BYY1|H7BYY1_HUMAN Tropomyosin 1 (Alpha), isoform CRA_m OS=Homo sapiens OX	12	9	3	28.508	245	26.5	35.5	61244000
B2RMV2;A0A494C1J1;Q69YQ0;F8WAN1;Q59GT7;C9J8U1;C9JLY8	B2RMV2;A0A494C1J1;Q69YQ0;F8WAN1;Q59GT7;C9J8U1	Cytospin-A	CYTSA;SPECC1L;SPECC1L-ADORA2A	tr|B2RMV2|B2RMV2_HUMAN CYTSA protein OS=Homo sapiens OX=9606 GN=CYTSA PE=2 SV=1;tr|A0A494C1J1|A0A494C1J1_HUMAN Cytospin-A OS=Homo sapiens OX=9606 GN=SPECC1L PE=1 SV=1;sp|Q69YQ0|CYTSA_HUMAN Cytospin-A OS=Homo sapiens OX=9606 GN=SPECC1L PE=1 SV=2;tr|F8WAN1|F	7	7	7	124.57	1117	1.1	6.5	19714000
Q5T0W9	Q5T0W9	Protein FAM83B	FAM83B	sp|Q5T0W9|FA83B_HUMAN Protein FAM83B OS=Homo sapiens OX=9606 GN=FAM83B PE=1 SV=1	1	7	7	114.8	1011	5.6	7.8	31285000
P27694;I3L4R8	P27694;I3L4R8	Replication protein A 70 kDa DNA-binding subunit;Replication protein A 70 kDa DNA-binding subunit, N-terminally processed	RPA1	sp|P27694|RFA1_HUMAN Replication protein A 70 kDa DNA-binding subunit OS=Homo sapiens OX=9606 GN=RPA1 PE=1 SV=2;tr|I3L4R8|I3L4R8_HUMAN Replication protein A 70 kDa DNA-binding subunit (Fragment) OS=Homo sapiens OX=9606 GN=RPA1 PE=1 SV=1	2	7	7	68.137	616	4.7	12	21428000
P62269;A0A0G2JQH2;Q5GGW2;J3JS69	P62269	40S ribosomal protein S18	RPS18	sp|P62269|RS18_HUMAN 40S ribosomal protein S18 OS=Homo sapiens OX=9606 GN=RPS18 PE=1 SV=3	4	7	7	17.718	152	25	32.9	291410000
V9HVZ7	V9HVZ7	Epididymis luminal protein 176	HEL-176	tr|V9HVZ7|V9HVZ7_HUMAN Epididymis luminal protein 176 OS=Homo sapiens OX=9606 GN=HEL-176 PE=2 SV=1	1	7	1	25.035	223	30.9	44.8	0
F8W1R7;G3V1V0;P60660;J3KND3;G8JLA2;B7Z6Z4;F8VPF3;G3V1Y7;Q6IBG5;F8VZU9;F8W180;H0YI43	F8W1R7;G3V1V0;P60660;J3KND3;G8JLA2;B7Z6Z4;F8VPF3;G3V1Y7;Q6IBG5	Myosin light polypeptide 6	MYL6	tr|F8W1R7|F8W1R7_HUMAN Myosin light polypeptide 6 OS=Homo sapiens OX=9606 GN=MYL6 PE=1 SV=1;tr|G3V1V0|G3V1V0_HUMAN Myosin light polypeptide 6 OS=Homo sapiens OX=9606 GN=MYL6 PE=1 SV=1;sp|P60660|MYL6_HUMAN Myosin light polypeptide 6 OS=Homo sapiens OX=9606	12	7	5	16.29	145	29.7	45.5	2368300000
B2R5W3;A0A024R3T8;P09874;B4E0E1;Q05D33;Q6PJL0;Q96P95;Q5VX84;Q5VX85	B2R5W3;A0A024R3T8;P09874;B4E0E1;Q05D33;Q6PJL0	Poly [ADP-ribose] polymerase 1	PARP1	tr|B2R5W3|B2R5W3_HUMAN Poly [ADP-ribose] polymerase OS=Homo sapiens OX=9606 PE=2 SV=1;tr|A0A024R3T8|A0A024R3T8_HUMAN Poly [ADP-ribose] polymerase OS=Homo sapiens OX=9606 GN=PARP1 PE=4 SV=1;sp|P09874|PARP1_HUMAN Poly [ADP-ribose] polymerase 1 OS=Homo sapien	9	6	6	113.08	1014	0	5.8	47710000
B7Z4V2;V9HW84;A0A384P5G6;Q8N1C8;P38646;B7Z1V7;B7Z4T3;D6RJI2;A0A3B3ITI4;A1XP52;D6RA73;H0YBG6;Q2F839	B7Z4V2;V9HW84;A0A384P5G6;Q8N1C8;P38646;B7Z1V7;B7Z4T3	Stress-70 protein, mitochondrial	HEL-S-124m;HSPA9	tr|B7Z4V2|B7Z4V2_HUMAN cDNA FLJ51907, highly similar to Stress-70 protein, mitochondrial OS=Homo sapiens OX=9606 PE=2 SV=1;tr|V9HW84|V9HW84_HUMAN Epididymis secretory sperm binding protein Li 124m OS=Homo sapiens OX=9606 GN=HEL-S-124m PE=2 SV=1;tr|A0A384P5	13	6	6	72.4	665	17.3	8.4	57224000
J3KPS2;A0A494C1T9;Q6ZRV2	J3KPS2;A0A494C1T9;Q6ZRV2	Protein FAM83H	FAM83H	tr|J3KPS2|J3KPS2_HUMAN Protein FAM83H (Fragment) OS=Homo sapiens OX=9606 GN=FAM83H PE=1 SV=1;tr|A0A494C1T9|A0A494C1T9_HUMAN Protein FAM83H OS=Homo sapiens OX=9606 GN=FAM83H PE=1 SV=1;sp|Q6ZRV2|FA83H_HUMAN Protein FAM83H OS=Homo sapiens OX=9606 GN=FAM83H PE	3	6	6	96.337	906	3.3	10.4	14194000
H0YA55;B4DPR2;F6KPG5;A0A0C4DGB6;A8K9P0;B2RBS8;B4DPP6;P02768;C9JKR2;D6RHD5;B7WNR0;Q56G89;A0A087WWT3;H7C013	H0YA55;B4DPR2;F6KPG5;A0A0C4DGB6;A8K9P0;B2RBS8;B4DPP6;P02768;C9JKR2;D6RHD5;B7WNR0;Q56G89;A0A087WWT3	Serum albumin	ALB	tr|H0YA55|H0YA55_HUMAN Serum albumin (Fragment) OS=Homo sapiens OX=9606 GN=ALB PE=1 SV=1;tr|B4DPR2|B4DPR2_HUMAN cDNA FLJ50830, highly similar to Serum albumin OS=Homo sapiens OX=9606 PE=2 SV=1;tr|F6KPG5|F6KPG5_HUMAN Albumin (Fragment) OS=Homo sapiens OX=96	14	6	6	51.459	454	11	11	3105600000
Q53HL1;J3QRS3;P19105;O14950;Q2F834;J3KTJ1	Q53HL1;J3QRS3;P19105;O14950;Q2F834	Myosin regulatory light chain 12A;Myosin regulatory light chain 12B	MYL12A;MYL12B	tr|Q53HL1|Q53HL1_HUMAN Myosin regulatory light chain MRCL3 variant (Fragment) OS=Homo sapiens OX=9606 PE=2 SV=1;tr|J3QRS3|J3QRS3_HUMAN Myosin regulatory light chain 12A OS=Homo sapiens OX=9606 GN=MYL12A PE=1 SV=1;sp|P19105|ML12A_HUMAN Myosin regulatory lig	6	6	3	19.793	171	11.7	35.7	503410000
P02452;D3DTX7;Q6LAN8;H9C5C5;B7Z4S2	P02452;D3DTX7;Q6LAN8;H9C5C5	Collagen alpha-1(I) chain	COL1A1	sp|P02452|CO1A1_HUMAN Collagen alpha-1(I) chain OS=Homo sapiens OX=9606 GN=COL1A1 PE=1 SV=5;tr|D3DTX7|D3DTX7_HUMAN Collagen, type I, alpha 1, isoform CRA_a OS=Homo sapiens OX=9606 GN=COL1A1 PE=4 SV=1;tr|Q6LAN8|Q6LAN8_HUMAN Collagen type I alpha 1 (Fragment	5	5	5	138.94	1464	1.3	3.6	36362000
B4E0T8;A0A0D9SFK2;A0A024QZ63;Q92614;B4DYM1;B4DZ32;H0YEV9	B4E0T8;A0A0D9SFK2;A0A024QZ63;Q92614;B4DYM1;B4DZ32	Unconventional myosin-XVIIIa	MYO18A;hCG_27198	tr|B4E0T8|B4E0T8_HUMAN cDNA FLJ59649, highly similar to Myosin-18A OS=Homo sapiens OX=9606 PE=2 SV=1;tr|A0A0D9SFK2|A0A0D9SFK2_HUMAN Unconventional myosin-XVIIIa OS=Homo sapiens OX=9606 GN=MYO18A PE=1 SV=1;tr|A0A024QZ63|A0A024QZ63_HUMAN HCG27198, isoform CR	7	5	5	133.55	1181	1.9	4.3	9234500
P19474;H0YDP8	P19474	E3 ubiquitin-protein ligase TRIM21	TRIM21	sp|P19474|RO52_HUMAN E3 ubiquitin-protein ligase TRIM21 OS=Homo sapiens OX=9606 GN=TRIM21 PE=1 SV=1	2	5	5	54.169	475	5.1	10.5	47480000
B7ZAF0;Q5JP53;A0A384NYT8;Q5SU16;B4DY90;P07437;Q1KSF8;B4DMU8;Q9BUU9;B4E052;Q5ST81;B7ZAK1;B4DQN9;Q6LC01;Q96B85;B4DXZ5;B4DMJ5	B7ZAF0;Q5JP53;A0A384NYT8;Q5SU16;B4DY90;P07437;Q1KSF8;B4DMU8;Q9BUU9;B4E052;Q5ST81;B7ZAK1;B4DQN9;Q6LC01;Q96B85;B4DXZ5	Tubulin beta chain	TUBB;XTP3TPATP1	tr|B7ZAF0|B7ZAF0_HUMAN Tubulin beta chain OS=Homo sapiens OX=9606 PE=2 SV=1;tr|Q5JP53|Q5JP53_HUMAN Tubulin beta chain OS=Homo sapiens OX=9606 GN=TUBB PE=1 SV=1;tr|A0A384NYT8|A0A384NYT8_HUMAN Tubulin beta chain (Fragment) OS=Homo sapiens OX=9606 PE=2 SV=1;t	17	5	2	46.566	415	2.2	14.5	14756000
B3KML9;Q8N6N5;Q8IZ29;Q8IWP6;P68371;B4DE77;P04350;A4UCT2;B4DNW1;Q96HX0;Q9UGA2;O43209;B7Z4N1;B4DJ43;A0A024QZU2;B2R6L0;A0A384MEE3;Q3ZCM7;Q9BVA1;Q13885;M0R0X0;M0QY85;M0QY37;M0QX14;A0A075B724;Q6P602;M0QZL7;M0R278;A0A183YE00	B3KML9;Q8N6N5;Q8IZ29;Q8IWP6;P68371;B4DE77;P04350	Tubulin beta-4B chain;Tubulin beta-4A chain	TUBB2C;TUBB4B;TUBB4A	tr|B3KML9|B3KML9_HUMAN cDNA FLJ11352 fis, clone HEMBA1000020, highly similar to Tubulin beta-2C chain OS=Homo sapiens OX=9606 PE=2 SV=1;tr|Q8N6N5|Q8N6N5_HUMAN Tubulin beta chain OS=Homo sapiens OX=9606 GN=TUBB2C PE=2 SV=1;tr|Q8IZ29|Q8IZ29_HUMAN Tubulin bet	29	5	2	44.602	397	9.1	15.1	61561000
A0A0A0MS07;Q6PYX1;A0A0A0MS08;P0DOX5;Q6GMX6;S6B291;Q6N096;V9HW68;Q6N089;A8K008;Q6MZV7;Q6N095;Q6MZQ6;Q5EFE5;Q6N094;Q6N097;Q7Z351;P01857;A0A5J6KJ24;A0A4W9A917;A0A286YES1;Q8NF17;Q6N030;Q5EBM2;P01860;S6C4Q7;S6BGE0;S6B2A6;S6AWD9;S6BGE5;S6BAN1;S6BAM6;Q86TT2;A0A4P8J3Z7;Q6ZP87;A0A0M3KKW6;S6BAP0;S6BGD4;A4F255;S6BAQ4;S6AWG0;S6C4S4;S6AWF0;S6C4S0;S6C4R2;S6BAP4;S6B2B6;A0A286YEY4;Q6N093;Q6MZU6;P01859;A0A5C2GME4…	A0A0A0MS07;Q6PYX1;A0A0A0MS08;P0DOX5;Q6GMX6;S6B291;Q6N096;V9HW68;Q6N089;A8K008;Q6MZV7;Q6N095;Q6MZQ6;Q5EFE5;Q6N094;Q6N097;Q7Z351;P01857;A0A5J6KJ24;A0A4W9A917;A0A286YES1;Q8NF17;Q6N030;Q5EBM2;P01860;S6C4Q7;S6BGE0;S6B2A6;S6AWD9;S6BGE5;S6BAN1;S6BAM6;Q86TT2	Ig gamma-1 chain C region;Ig gamma-3 chain C region	IGHG1;IGH@;DKFZp686I15196;HEL-214;DKFZp686P15220;DKFZp686C11235;DKFZp686K03196;DKFZp686G11190;DKFZp686O01196;DKFZp686H20196;DKFZp686N02209;FLJ00385;DKFZp686I15212;IGHG3	tr|A0A0A0MS07|A0A0A0MS07_HUMAN Immunoglobulin heavy constant gamma 1 (Fragment) OS=Homo sapiens OX=9606 GN=IGHG1 PE=1 SV=1;tr|Q6PYX1|Q6PYX1_HUMAN Hepatitis B virus receptor binding protein (Fragment) OS=Homo sapiens OX=9606 PE=1 SV=1;tr|A0A0A0MS08|A0A0A0MS	55	5	3	31.983	295	23.1	17.3	2110700000
Q13045;Q59H95;B4DIX0;J3KS54;J3KS39;B4DNA8	Q13045;Q59H95;B4DIX0;J3KS54	Protein flightless-1 homolog	FLII	sp|Q13045|FLII_HUMAN Protein flightless-1 homolog OS=Homo sapiens OX=9606 GN=FLII PE=1 SV=2;tr|Q59H95|Q59H95_HUMAN Flightless I homolog variant (Fragment) OS=Homo sapiens OX=9606 PE=2 SV=1;tr|B4DIX0|B4DIX0_HUMAN cDNA FLJ50778, highly similar to Protein fli	6	4	4	144.75	1269	1.7	3.5	15352000
sp|Q14145|KEAP1_HUMANKelch-likeECH-associatedprotein1OS=HomosapiensOX=9606GN=KEAP1PE=1SV=2	sp|Q14145|KEAP1_HUMANKelch-likeECH-associatedprotein1OS=HomosapiensOX=9606GN=KEAP1PE=1SV=2	Kelch-like ECH-associated protein 1	KEAP1	sp|Q14145|KEAP1_HUMAN Kelch-like ECH-associated protein 1 OS=Homo sapiens OX=9606 GN=KEAP1 PE=1 SV=2	6	12	12	69.666	624	0	16.2	25077000
E9PMP7;E9PMS6;B7Z8W3;A0A1P7ZIM8;F8WD26;F8J2B5;J3KP06;Q8WWI1;H0Y424;A0A0A0MTE2;E9PMT2;E9PLU6;E9PK58;E9PJ10	E9PMP7;E9PMS6;B7Z8W3;A0A1P7ZIM8;F8WD26;F8J2B5;J3KP06;Q8WWI1;H0Y424;A0A0A0MTE2;E9PMT2	LIM domain only protein 7	LMO7	tr|E9PMP7|E9PMP7_HUMAN LIM domain only protein 7 (Fragment) OS=Homo sapiens OX=9606 GN=LMO7 PE=1 SV=8;tr|E9PMS6|E9PMS6_HUMAN LIM domain only protein 7 OS=Homo sapiens OX=9606 GN=LMO7 PE=1 SV=1;tr|B7Z8W3|B7Z8W3_HUMAN cDNA FLJ53272, highly similar to Homo sa	14	4	4	119.42	1045	0	4.2	4393900
Q02413	Q02413	Desmoglein-1	DSG1	sp|Q02413|DSG1_HUMAN Desmoglein-1 OS=Homo sapiens OX=9606 GN=DSG1 PE=1 SV=2	1	4	4	113.75	1049	6.3	4.5	11745000
A0A087X0X3;P52272;Q6P2D7;M0QZM1;Q7KYM9;Q59ES8;M0R2I7;M0R0Y6;M0QYQ7;M0R0N3;M0R019;M0R2T0;B4DEG4	A0A087X0X3;P52272;Q6P2D7;M0QZM1;Q7KYM9;Q59ES8;M0R2I7	Heterogeneous nuclear ribonucleoprotein M	HNRNPM;HNRPM;ORF	tr|A0A087X0X3|A0A087X0X3_HUMAN Heterogeneous nuclear ribonucleoprotein M OS=Homo sapiens OX=9606 GN=HNRNPM PE=1 SV=1;sp|P52272|HNRPM_HUMAN Heterogeneous nuclear ribonucleoprotein M OS=Homo sapiens OX=9606 GN=HNRNPM PE=1 SV=3;tr|Q6P2D7|Q6P2D7_HUMAN HNRPM pr	13	4	4	77.569	730	2.1	5.2	7396300
Q99959;B4DR79;B8QGS9;B8QGS8	Q99959;B4DR79;B8QGS9	Plakophilin-2	PKP2	sp|Q99959|PKP2_HUMAN Plakophilin-2 OS=Homo sapiens OX=9606 GN=PKP2 PE=1 SV=2;tr|B4DR79|B4DR79_HUMAN cDNA FLJ50173, highly similar to Plakophilin-2 OS=Homo sapiens OX=9606 PE=2 SV=1;tr|B8QGS9|B8QGS9_HUMAN Truncated plakophilin-2 OS=Homo sapiens OX=9606 GN=P	4	4	4	97.414	881	0	5.3	12709000
A0A024R9Q4;Q9NQU5;H0YL16	A0A024R9Q4;Q9NQU5	Non-specific serine/threonine protein kinase;Serine/threonine-protein kinase PAK 6	PAK6	tr|A0A024R9Q4|A0A024R9Q4_HUMAN Non-specific serine/threonine protein kinase OS=Homo sapiens OX=9606 GN=PAK6 PE=4 SV=1;sp|Q9NQU5|PAK6_HUMAN Serine/threonine-protein kinase PAK 6 OS=Homo sapiens OX=9606 GN=PAK6 PE=1 SV=1	3	4	4	74.868	681	0	6.2	19521000
B4DMH3;Q53G58;B3KN06;A0A024RBI5;Q59EA2;Q9ULV4;H0YHL7;B7Z9V0;B4E3S0;F8W1H8;F8VUX3;F8VSA4;F8VRE9;F8VTT6;F8VVB7	B4DMH3;Q53G58;B3KN06;A0A024RBI5;Q59EA2;Q9ULV4;H0YHL7;B7Z9V0;B4E3S0	Coronin;Coronin-1C	CORO1C	tr|B4DMH3|B4DMH3_HUMAN Coronin OS=Homo sapiens OX=9606 PE=2 SV=1;tr|Q53G58|Q53G58_HUMAN Coronin (Fragment) OS=Homo sapiens OX=9606 PE=2 SV=1;tr|B3KN06|B3KN06_HUMAN Coronin OS=Homo sapiens OX=9606 PE=2 SV=1;tr|A0A024RBI5|A0A024RBI5_HUMAN Coronin OS=Homo sap	15	4	4	49.378	437	2.1	7.3	40335000
Q53T09;P13010	Q53T09;P13010	X-ray repair cross-complementing protein 5	XRCC5	tr|Q53T09|Q53T09_HUMAN Uncharacterized protein XRCC5 (Fragment) OS=Homo sapiens OX=9606 GN=XRCC5 PE=4 SV=1;sp|P13010|XRCC5_HUMAN X-ray repair cross-complementing protein 5 OS=Homo sapiens OX=9606 GN=XRCC5 PE=1 SV=3	2	4	4	64.243	568	7.6	7.6	50568000
E9PKE3;V9HW22;P11142;B3KTV0;Q53GZ6;Q53HF2;Q96IS6;E9PNE6;B4E1Q1;B4DTX2;E9PN89;E9PI65;E9PQQ4;E9PQK7;E9PLF4;A8K7Q2;A0A384MDT7;A0A024R6B5;P54652;Q9NZ87;Q9NWW3;E9PN25;E9PPY6;E9PM13;Q96H53;E9PS65;Q96BE0;A4D111	E9PKE3;V9HW22;P11142;B3KTV0;Q53GZ6;Q53HF2;Q96IS6;E9PNE6;B4E1Q1;B4DTX2;E9PN89	Heat shock cognate 71 kDa protein	HSPA8;HEL-S-72p	tr|E9PKE3|E9PKE3_HUMAN Heat shock cognate 71 kDa protein OS=Homo sapiens OX=9606 GN=HSPA8 PE=1 SV=1;tr|V9HW22|V9HW22_HUMAN Epididymis luminal protein 33 OS=Homo sapiens OX=9606 GN=HEL-S-72p PE=2 SV=1;sp|P11142|HSP7C_HUMAN Heat shock cognate 71 kDa protein	28	4	2	68.805	627	15.8	8.8	54416000
B4DFN9;A8K5I0;A0A1U9X7W4;A0A0G2JIW1;P0DMV9;P0DMV8;B4E1T6;B4DNX1;B4DNT8;B4DI39;B4DWK5;Q59EJ3;B4DVU9;B4E1S9;B4E388;V9GZ37;B3KTT5;Q9UQC1;B4DNV4;B3KUS2;B4DXY3;B4DHP5;Q53FA3;B2RCQ9;A0A1U9X7X9;A0A1U9X7X4;A0A1U9X7W7;B4DI54;P34931	B4DFN9;A8K5I0;A0A1U9X7W4;A0A0G2JIW1;P0DMV9;P0DMV8;B4E1T6;B4DNX1;B4DNT8;B4DI39;B4DWK5;Q59EJ3;B4DVU9;B4E1S9;B4E388	Heat shock 70 kDa protein 1B;Heat shock 70 kDa protein 1A	HEL-S-103;HSPA1B;HSPA1A	tr|B4DFN9|B4DFN9_HUMAN cDNA FLJ54303, highly similar to Heat shock 70 kDa protein 1 OS=Homo sapiens OX=9606 PE=2 SV=1;tr|A8K5I0|A8K5I0_HUMAN Epididymis secretory protein Li 103 OS=Homo sapiens OX=9606 GN=HSPA1B PE=2 SV=1;tr|A0A1U9X7W4|A0A1U9X7W4_HUMAN HSPA	29	4	2	62.452	572	7.9	9.3	6616200
P05141;Q6NVC0;Q6I9V5;A8K787;A0A0S2Z3H3;Q59EI9;P12236;P12235;A0A0S2Z359;A0A0S2Z3C4;V9GYG0;Q9H0C2	P05141;Q6NVC0;Q6I9V5;A8K787;A0A0S2Z3H3;Q59EI9;P12236;P12235	ADP/ATP translocase 2;ADP/ATP translocase 2, N-terminally processed;ADP/ATP translocase 3;ADP/ATP translocase 3, N-terminally processed;ADP/ATP translocase 1	SLC25A5;SLC25A6;SLC25A4	sp|P05141|ADT2_HUMAN ADP/ATP translocase 2 OS=Homo sapiens OX=9606 GN=SLC25A5 PE=1 SV=7;tr|Q6NVC0|Q6NVC0_HUMAN SLC25A5 protein (Fragment) OS=Homo sapiens OX=9606 GN=SLC25A5 PE=2 SV=1;tr|Q6I9V5|Q6I9V5_HUMAN Epididymis secretory sperm binding protein OS=Homo	12	4	4	32.852	298	5	12.4	30197000
A0A024RBH7;G5E972;A0A024RBE7;P42167;Q59G12;P42166;H0YJH7;Q9P1N8	A0A024RBH7;G5E972;A0A024RBE7;P42167;Q59G12;P42166;H0YJH7	Lamina-associated polypeptide 2, isoforms beta/gamma;Thymopoietin;Thymopentin;Lamina-associated polypeptide 2, isoform alpha;Thymopoietin;Thymopentin	TMPO	tr|A0A024RBH7|A0A024RBH7_HUMAN Thymopoietin, isoform CRA_a OS=Homo sapiens OX=9606 GN=TMPO PE=4 SV=1;tr|G5E972|G5E972_HUMAN Lamina-associated polypeptide 2, isoforms beta/gamma OS=Homo sapiens OX=9606 GN=TMPO PE=1 SV=1;tr|A0A024RBE7|A0A024RBE7_HUMAN Thymop	8	4	4	38.737	345	2.3	14.2	18614000
D0PNI1;P63104;E7EX29;E5RIR4;E9PD24;E7EVZ2;E7ESK7;E5RGE1;Q6LD62;B7Z2E6;H0YB80;B0AZS6;Q2F831	D0PNI1;P63104;E7EX29;E5RIR4;E9PD24;E7EVZ2;E7ESK7	14-3-3 protein zeta/delta	YWHAZ	tr|D0PNI1|D0PNI1_HUMAN Epididymis luminal protein 4 OS=Homo sapiens OX=9606 GN=YWHAZ PE=2 SV=1;sp|P63104|1433Z_HUMAN 14-3-3 protein zeta/delta OS=Homo sapiens OX=9606 GN=YWHAZ PE=1 SV=1;tr|E7EX29|E7EX29_HUMAN 14-3-3 protein zeta/delta (Fragment) OS=Homo sa	13	4	4	27.745	245	22.9	15.5	11985000
P50402;Q5HY57;F8WEQ1	P50402;Q5HY57	Emerin	EMD	sp|P50402|EMD_HUMAN Emerin OS=Homo sapiens OX=9606 GN=EMD PE=1 SV=1;tr|Q5HY57|Q5HY57_HUMAN Emerin OS=Homo sapiens OX=9606 GN=EMD PE=1 SV=1	3	4	4	28.994	254	11.8	18.5	32732000
Q71U02;Q6IBG1;A0A384NY64;P24844	Q71U02;Q6IBG1;A0A384NY64;P24844	Myosin regulatory light polypeptide 9	MYL9	tr|Q71U02|Q71U02_HUMAN Regulatory myosin light chain long version OS=Homo sapiens OX=9606 PE=2 SV=1;tr|Q6IBG1|Q6IBG1_HUMAN MYL9 protein OS=Homo sapiens OX=9606 GN=MYL9 PE=2 SV=1;tr|A0A384NY64|A0A384NY64_HUMAN Epididymis secretory sperm binding protein OS=H	4	4	1	19.893	172	5.2	23.8	14538000
F8W1I5;A0A024RB31;B4E368;P14649	F8W1I5;A0A024RB31;B4E368;P14649	Myosin light chain 6B	MYL6B	tr|F8W1I5|F8W1I5_HUMAN Myosin light chain 6B OS=Homo sapiens OX=9606 GN=MYL6B PE=1 SV=1;tr|A0A024RB31|A0A024RB31_HUMAN Myosin, light polypeptide 6B, alkali, smooth muscle and non-muscle, isoform CRA_a OS=Homo sapiens OX=9606 GN=MYL6B PE=4 SV=1;tr|B4E368|B4	4	4	2	19.036	175	13.7	25.7	3935300
H0YMM1;H0YKS4;B4DNH8;H0YMD0;H0YMU9;H0YN42;V9HW65;A0A024R5Z7;P07355;H0YKZ7;H0YLV6;H0YMT9;H0YKX9;H0YMW4;H0YKV8;H0YKL9;H0YM50;A6NMY6;H0YMD9;H0YNP5;H0YLE2;H0YNB8;H0YN52;H0YKN4;H0YNA0;H0YN28;H0YL33;B3KRQ1	H0YMM1;H0YKS4;B4DNH8;H0YMD0;H0YMU9;H0YN42;V9HW65;A0A024R5Z7;P07355;H0YKZ7;H0YLV6;H0YMT9;H0YKX9;H0YMW4;H0YKV8;H0YKL9;H0YM50;A6NMY6	Annexin;Annexin A2;Putative annexin A2-like protein	ANXA2;HEL-S-270;ANXA2P2	tr|H0YMM1|H0YMM1_HUMAN Annexin (Fragment) OS=Homo sapiens OX=9606 GN=ANXA2 PE=1 SV=1;tr|H0YKS4|H0YKS4_HUMAN Annexin (Fragment) OS=Homo sapiens OX=9606 GN=ANXA2 PE=1 SV=1;tr|B4DNH8|B4DNH8_HUMAN Annexin OS=Homo sapiens OX=9606 PE=2 SV=1;tr|H0YMD0|H0YMD0_HUMA	28	4	4	16.458	149	36.2	26.8	13785000
M0QZC5;P62280;M0R1H6	M0QZC5;P62280;M0R1H6	40S ribosomal protein S11	RPS11	tr|M0QZC5|M0QZC5_HUMAN 40S ribosomal protein S11 OS=Homo sapiens OX=9606 GN=RPS11 PE=1 SV=1;sp|P62280|RS11_HUMAN 40S ribosomal protein S11 OS=Homo sapiens OX=9606 GN=RPS11 PE=1 SV=3;tr|M0R1H6|M0R1H6_HUMAN 40S ribosomal protein S11 OS=Homo sapiens OX=9606 G	3	4	4	13.997	118	28.8	28.8	20316000
Q59H46;B7ZLD8;B7ZLD5;A0A024R8K7;A0A024R8T0;A0A024R8N2;P16144;Q2VP98;B4E3N0	Q59H46;B7ZLD8;B7ZLD5;A0A024R8K7;A0A024R8T0;A0A024R8N2;P16144;Q2VP98	Integrin beta;Integrin beta-4	ITGB4	tr|Q59H46|Q59H46_HUMAN Integrin beta (Fragment) OS=Homo sapiens OX=9606 PE=2 SV=1;tr|B7ZLD8|B7ZLD8_HUMAN Integrin beta OS=Homo sapiens OX=9606 GN=ITGB4 PE=2 SV=1;tr|B7ZLD5|B7ZLD5_HUMAN Integrin beta OS=Homo sapiens OX=9606 GN=ITGB4 PE=2 SV=1;tr|A0A024R8K7|	9	3	3	169.15	1515	1.2	1.7	4048800
E9PDF6;B0I1S9;O43795;E7EQD9;Q05CR5;Q14777;C9JUP5;C9JYW1;H7C2Y7;B3KQI2	E9PDF6;B0I1S9;O43795;E7EQD9;Q05CR5	Unconventional myosin-Ib	MYO1B	tr|E9PDF6|E9PDF6_HUMAN Unconventional myosin-Ib OS=Homo sapiens OX=9606 GN=MYO1B PE=1 SV=1;tr|B0I1S9|B0I1S9_HUMAN MYO1B variant protein OS=Homo sapiens OX=9606 GN=MYO1B PE=2 SV=1;sp|O43795|MYO1B_HUMAN Unconventional myosin-Ib OS=Homo sapiens OX=9606 GN=MYO	10	3	3	128.48	1107	0	2.4	7340000
P49327;A0A0U1RQF0;Q6PJJ3	P49327;A0A0U1RQF0	Fatty acid synthase;[Acyl-carrier-protein] S-acetyltransferase;[Acyl-carrier-protein] S-malonyltransferase;3-oxoacyl-[acyl-carrier-protein] synthase;3-oxoacyl-[acyl-carrier-protein] reductase;3-hydroxyacyl-[acyl-carrier-protein] dehydratase;Enoyl-[acyl-carrier-protein] reductase;Oleoyl-[acyl-carrier-protein] hydrolase	FASN	sp|P49327|FAS_HUMAN Fatty acid synthase OS=Homo sapiens OX=9606 GN=FASN PE=1 SV=3;tr|A0A0U1RQF0|A0A0U1RQF0_HUMAN Fatty acid synthase OS=Homo sapiens OX=9606 GN=FASN PE=1 SV=1	3	3	3	273.42	2511	18.1	2.6	17592000
B4DJI2;P28799;K7EQ05;B4E1G5;K7EMR1;K7EKL3	B4DJI2;P28799;K7EQ05;B4E1G5	Granulins;Acrogranin;Paragranulin;Granulin-1;Granulin-2;Granulin-3;Granulin-4;Granulin-5;Granulin-6;Granulin-7	GRN	tr|B4DJI2|B4DJI2_HUMAN cDNA FLJ53342, highly similar to Granulins OS=Homo sapiens OX=9606 PE=2 SV=1;sp|P28799|GRN_HUMAN Progranulin OS=Homo sapiens OX=9606 GN=GRN PE=1 SV=2;tr|K7EQ05|K7EQ05_HUMAN Progranulin OS=Homo sapiens OX=9606 GN=GRN PE=1 SV=1;tr|B4E1	6	3	3	56.852	530	5.8	3.6	17157000
Q8N236;J3KSW8;B9EGI2;U6FSN9;Q6WCQ1;A0A494BZV2;A0A1W2PPU9;H0Y2S9	Q8N236;J3KSW8;B9EGI2;U6FSN9;Q6WCQ1;A0A494BZV2	Tyrosine-protein kinase receptor;Myosin phosphatase Rho-interacting protein	MPRIP;Mprip-Ntrk1 fusion gene	tr|Q8N236|Q8N236_HUMAN cDNA FLJ34968 fis, clone NTONG2004844, highly similar to P116 RHO-INTERACTING PROTEIN OS=Homo sapiens OX=9606 PE=2 SV=1;tr|J3KSW8|J3KSW8_HUMAN Myosin phosphatase Rho-interacting protein (Fragment) OS=Homo sapiens OX=9606 GN=MPRIP PE=	8	3	3	66.797	586	0	5.3	5767200
V9HWB4;P11021;B4DEF7	V9HWB4;P11021	78 kDa glucose-regulated protein	HEL-S-89n;HSPA5	tr|V9HWB4|V9HWB4_HUMAN Epididymis secretory sperm binding protein Li 89n OS=Homo sapiens OX=9606 GN=HEL-S-89n PE=2 SV=1;sp|P11021|BIP_HUMAN Endoplasmic reticulum chaperone BiP OS=Homo sapiens OX=9606 GN=HSPA5 PE=1 SV=2	3	3	3	72.332	654	6.7	5.4	15034000
A0A024R5M3;Q53HG7;A0A384MDY8;Q14247;Q76MU0;B3KRK4;B4E358	A0A024R5M3;Q53HG7;A0A384MDY8;Q14247;Q76MU0	Src substrate cortactin	CTTN;EMS1	tr|A0A024R5M3|A0A024R5M3_HUMAN Cortactin, isoform CRA_c OS=Homo sapiens OX=9606 GN=CTTN PE=4 SV=1;tr|Q53HG7|Q53HG7_HUMAN Cortactin isoform a variant (Fragment) OS=Homo sapiens OX=9606 PE=2 SV=1;tr|A0A384MDY8|A0A384MDY8_HUMAN Epididymis secretory sperm bind	7	3	3	57.466	513	1.9	5.7	2336500
Q53FC7;B3KSM6;B2R6X5;A0A384NKX5;P17066;P48741	Q53FC7;B3KSM6;B2R6X5;A0A384NKX5;P17066;P48741	Heat shock 70 kDa protein 6;Putative heat shock 70 kDa protein 7	HSPA6;HSPA7	tr|Q53FC7|Q53FC7_HUMAN Heat shock 70kDa protein 6 (HSP70B) variant (Fragment) OS=Homo sapiens OX=9606 PE=1 SV=1;tr|B3KSM6|B3KSM6_HUMAN cDNA FLJ36606 fis, clone TRACH2015654, highly similar to HEAT SHOCK 70 kDa PROTEIN 6 OS=Homo sapiens OX=9606 PE=2 SV=1;t	6	3	1	71.003	643	6.2	6.2	27316000
B4DE32;B1AHC9;B2RDN9;A0A024R1N4;P12956;B4E356;Q6IC76	B4DE32;B1AHC9;B2RDN9;A0A024R1N4;P12956;B4E356	X-ray repair cross-complementing protein 6	XRCC6	tr|B4DE32|B4DE32_HUMAN cDNA FLJ53970, highly similar to ATP-dependent DNA helicase 2 subunit 1 (EC3.6.1.-) OS=Homo sapiens OX=9606 PE=2 SV=1;tr|B1AHC9|B1AHC9_HUMAN X-ray repair cross-complementing protein 6 OS=Homo sapiens OX=9606 GN=XRCC6 PE=1 SV=1;tr|B2R	7	3	3	64.24	559	1.6	6.3	15823000
A0A1S5UZ17;A0A024R2K4;Q9Y608;C9JSU1;B4DPC0;Q05D04;A0A0F7NGI8;Q32MZ4	A0A1S5UZ17;A0A024R2K4;Q9Y608;C9JSU1	Leucine-rich repeat flightless-interacting protein 2	LRRFIP2	tr|A0A1S5UZ17|A0A1S5UZ17_HUMAN Leucine-rich repeat flightless-interacting protein 2 OS=Homo sapiens OX=9606 GN=LRRFIP2 PE=2 SV=1;tr|A0A024R2K4|A0A024R2K4_HUMAN Leucine rich repeat (In FLII) interacting protein 2, isoform CRA_b OS=Homo sapiens OX=9606 GN=LR	8	3	3	49.343	434	0	6.5	11222000
A0A286YFJ8;Q6MZX7;P01861	A0A286YFJ8;Q6MZX7;P01861	Ig gamma-4 chain C region	DKFZp686M24218;IGHG4	tr|A0A286YFJ8|A0A286YFJ8_HUMAN Immunoglobulin heavy constant gamma 4 (Fragment) OS=Homo sapiens OX=9606 GN=IGHG4 PE=1 SV=1;tr|Q6MZX7|Q6MZX7_HUMAN Uncharacterized protein DKFZp686M24218 OS=Homo sapiens OX=9606 GN=DKFZp686M24218 PE=2 SV=1;sp|P01861|IGHG4_HUM	3	3	1	43.831	396	6.6	6.6	1502100
A0A384P5Q0;P04040;B4DWK8	A0A384P5Q0;P04040;B4DWK8	Catalase	CAT	tr|A0A384P5Q0|A0A384P5Q0_HUMAN Catalase OS=Homo sapiens OX=9606 PE=2 SV=1;sp|P04040|CATA_HUMAN Catalase OS=Homo sapiens OX=9606 GN=CAT PE=1 SV=3;tr|B4DWK8|B4DWK8_HUMAN Catalase OS=Homo sapiens OX=9606 PE=2 SV=1	3	3	3	59.755	527	2.3	6.8	24169000
B4DNK4;V9HWB8;P14618;H3BTN5;B4DRT3;A0A024R5Z9;Q8WUW7;A0A024R609;H3BQ34;Q504U3;H3BR70;H3BU13;H3BT25;H3BUW1;H3BTJ2;A0A4D6DDG8;H3BN34;Q9UKK4;Q9UK31;H3BQZ3;B4DPM0;Q16716;Q16715;P30613	B4DNK4;V9HWB8;P14618;H3BTN5;B4DRT3;A0A024R5Z9;Q8WUW7;A0A024R609	Pyruvate kinase;Pyruvate kinase PKM	PKM;HEL-S-30;PKM2	tr|B4DNK4|B4DNK4_HUMAN Pyruvate kinase OS=Homo sapiens OX=9606 GN=PKM PE=1 SV=1;tr|V9HWB8|V9HWB8_HUMAN Pyruvate kinase OS=Homo sapiens OX=9606 GN=HEL-S-30 PE=1 SV=1;sp|P14618|KPYM_HUMAN Pyruvate kinase PKM OS=Homo sapiens OX=9606 GN=PKM PE=1 SV=4;tr|H3BTN5	24	3	3	49.897	457	21.2	6.8	9041100
B3KPV9;I3L4C2;B4DWA1;B4DQ43;B4DMV0;Q9UQB8;I3L4A3;I3L0Y9;I3L125;I3L327;I3L1C8;I3L3C6;I3L2M4	B3KPV9;I3L4C2;B4DWA1;B4DQ43;B4DMV0;Q9UQB8	Brain-specific angiogenesis inhibitor 1-associated protein 2	BAIAP2	tr|B3KPV9|B3KPV9_HUMAN cDNA FLJ32326 fis, clone PROST2004332, highly similar to Brain-specific angiogenesis inhibitor1-associated protein 2 OS=Homo sapiens OX=9606 PE=2 SV=1;tr|I3L4C2|I3L4C2_HUMAN Brain-specific angiogenesis inhibitor 1-associated protein	13	3	3	56.311	521	0	6.9	5039100
Q9UP60;A0A286YEY1;Q8NCL6;Q96K68;Q6N090;Q6MZW0;P01876;Q6ZW64;Q96DK0;Q8WY24;Q6N092;A0A0G2JMB2;A0A286YEY5;Q9NPP6;Q7Z379;Q6MZV6;Q6P089;Q6MZX9;Q6ZVX0;Q7Z374;Q6N041;Q6N091;P01877	Q9UP60;A0A286YEY1;Q8NCL6;Q96K68;Q6N090;Q6MZW0;P01876;Q6ZW64;Q96DK0;Q8WY24;Q6N092	Ig alpha-1 chain C region	SNC73;DKFZp686G21220;DKFZp686J11235;IGHA1;DKFZp686K18196	tr|Q9UP60|Q9UP60_HUMAN SNC73 protein OS=Homo sapiens OX=9606 GN=SNC73 PE=2 SV=1;tr|A0A286YEY1|A0A286YEY1_HUMAN Immunoglobulin heavy constant alpha 1 (Fragment) OS=Homo sapiens OX=9606 GN=IGHA1 PE=1 SV=1;tr|Q8NCL6|Q8NCL6_HUMAN cDNA FLJ90170 fis, clone MAMMA	23	3	3	40.947	384	4.7	7.8	8833400
V9HVZ4;Q2TSD0;P04406;A4UCT1;Q0QET7;E7EUT5;Q5ZEY3;B4DRV9	V9HVZ4;Q2TSD0;P04406;A4UCT1;Q0QET7;E7EUT5;Q5ZEY3;B4DRV9	Glyceraldehyde-3-phosphate dehydrogenase	HEL-S-162eP;GAPDH;GAPD	tr|V9HVZ4|V9HVZ4_HUMAN Glyceraldehyde-3-phosphate dehydrogenase OS=Homo sapiens OX=9606 GN=HEL-S-162eP PE=2 SV=1;tr|Q2TSD0|Q2TSD0_HUMAN Glyceraldehyde-3-phosphate dehydrogenase OS=Homo sapiens OX=9606 PE=2 SV=1;sp|P04406|G3P_HUMAN Glyceraldehyde-3-phosphat	8	3	3	36.053	335	9.9	7.8	5077600
A0A384NL58;P22626;A0A024RA28;A0A087WUI2	A0A384NL58;P22626;A0A024RA28	Heterogeneous nuclear ribonucleoproteins A2/B1	HNRNPA2B1;HNRPA2B1	tr|A0A384NL58|A0A384NL58_HUMAN Epididymis secretory sperm binding protein OS=Homo sapiens OX=9606 PE=2 SV=1;sp|P22626|ROA2_HUMAN Heterogeneous nuclear ribonucleoproteins A2/B1 OS=Homo sapiens OX=9606 GN=HNRNPA2B1 PE=1 SV=2;tr|A0A024RA28|A0A024RA28_HUMAN He	4	3	3	37.459	353	2.8	9.6	7024200
Q96IR1;Q53HV1;B2R491;P62701;Q8TD47;B7Z1M6;C9JEH7;A4FU11;Q53HI6;Q496E4;P22090	Q96IR1;Q53HV1;B2R491;P62701;Q8TD47	40S ribosomal protein S4;40S ribosomal protein S4, X isoform;40S ribosomal protein S4, Y isoform 2	RPS4X;RPS4Y2	tr|Q96IR1|Q96IR1_HUMAN RPS4X protein (Fragment) OS=Homo sapiens OX=9606 GN=RPS4X PE=2 SV=2;tr|Q53HV1|Q53HV1_HUMAN Ribosomal protein S4, X-linked X isoform variant (Fragment) OS=Homo sapiens OX=9606 PE=2 SV=1;tr|B2R491|B2R491_HUMAN 40S ribosomal protein S4	11	3	3	27.259	243	9.9	9.9	16971000
B4DWA0;A0A024RCT9;P17096;A0A669KAX1;Q5T6U8;Q6IPL9;A0A1W2PRV2	B4DWA0;A0A024RCT9;P17096	High mobility group protein HMG-I/HMG-Y	HMGA1	tr|B4DWA0|B4DWA0_HUMAN cDNA FLJ54188, moderately similar to High mobility group protein HMG-I/HMG-Y OS=Homo sapiens OX=9606 PE=2 SV=1;tr|A0A024RCT9|A0A024RCT9_HUMAN High mobility group AT-hook 1, isoform CRA_b OS=Homo sapiens OX=9606 GN=HMGA1 PE=4 SV=1;sp|	7	3	3	34.301	328	2.4	10.1	111760000
B4DJI1;V9HWB9;P00338;F5GXH2;F5GYU2;F5GXY2;F5H5G7;F5H155;A0A087WUM2;Q96L19;G3XAP5;F5H245;G9BCY8;G9BCY7;D6NKH9;A0A140VKA7;Q6ZMR3;P07864	B4DJI1;V9HWB9;P00338	L-lactate dehydrogenase;L-lactate dehydrogenase A chain	HEL-S-133P;LDHA	tr|B4DJI1|B4DJI1_HUMAN cDNA FLJ52549, highly similar to L-lactate dehydrogenase A chain OS=Homo sapiens OX=9606 PE=2 SV=1;tr|V9HWB9|V9HWB9_HUMAN L-lactate dehydrogenase OS=Homo sapiens OX=9606 GN=HEL-S-133P PE=2 SV=1;sp|P00338|LDHA_HUMAN L-lactate dehydrog	18	3	2	33.593	305	13.4	10.2	9950900
Q12792;F8VRG3;F8VS81	Q12792	Twinfilin-1	TWF1	sp|Q12792|TWF1_HUMAN Twinfilin-1 OS=Homo sapiens OX=9606 GN=TWF1 PE=1 SV=3	3	3	3	40.282	350	2.9	10.3	8095200
Q49AJ9;Q9BT63;Q9NY85;G5E9G0;B3KS36;Q8TBW1;P39023;Q96QL0;B5MCW2;B2R7Y3;Q92901	Q49AJ9;Q9BT63;Q9NY85;G5E9G0;B3KS36;Q8TBW1;P39023;Q96QL0	60S ribosomal protein L3	RPL3;rpl3	tr|Q49AJ9|Q49AJ9_HUMAN RPL3 protein OS=Homo sapiens OX=9606 GN=RPL3 PE=2 SV=1;tr|Q9BT63|Q9BT63_HUMAN RPL3 protein (Fragment) OS=Homo sapiens OX=9606 GN=RPL3 PE=2 SV=2;tr|Q9NY85|Q9NY85_HUMAN Ribosomal protein L3 (Fragment) OS=Homo sapiens OX=9606 GN=rpl3 PE	11	3	3	28.581	251	10.4	10.4	7883200
A8K0T9;P52907	A8K0T9;P52907	F-actin-capping protein subunit alpha-1	CAPZA1	tr|A8K0T9|A8K0T9_HUMAN F-actin-capping protein subunit alpha OS=Homo sapiens OX=9606 PE=2 SV=1;sp|P52907|CAZA1_HUMAN F-actin-capping protein subunit alpha-1 OS=Homo sapiens OX=9606 GN=CAPZA1 PE=1 SV=3	2	3	3	32.908	286	5.2	10.5	9059500
Q3ZCR3;Q9BV28;Q53G92;B2RBD5;A0A0B4J269;Q13509;B4E386;K7ESM5;B3KS31;M0R042;M0R2D3;M0QYM7;G3V2A3;B4DFH6;A0A075B736;Q5SQY0;Q2NKY5;A6NNZ2	Q3ZCR3;Q9BV28;Q53G92;B2RBD5;A0A0B4J269;Q13509;B4E386;K7ESM5;B3KS31	Tubulin beta-3 chain	TUBB3;TUBB6	tr|Q3ZCR3|Q3ZCR3_HUMAN Tubulin beta chain (Fragment) OS=Homo sapiens OX=9606 GN=TUBB3 PE=2 SV=1;tr|Q9BV28|Q9BV28_HUMAN Tubulin beta chain (Fragment) OS=Homo sapiens OX=9606 GN=TUBB3 PE=2 SV=2;tr|Q53G92|Q53G92_HUMAN Tubulin beta chain (Fragment) OS=Homo sap	18	3	0	31.014	280	7.5	11.8	870420
Q6PIQ7;Q6IPQ0;Q6GMX4;Q96JD0;A0A5C2G9A6;A0A4V1EJ15;A0A4P8J9N3;A0A5C2G6Y8;Q8N5F4;Q8N355;Q6GMW3;Q6PJG0;A2NUT2;A2N2W8;A2N2X0;Q5NV88;A0A449C1A1;Q5NV84;Q5NV81;Q5NV65;A2MYD6;A2MYD0;Q5NV69;A0A5C2G0A8;A0A5C2FVN1;A0A5C2G3L3;A0A5C2G0N4;A0A5C2H491;A0A5C2GZR4;A0A5C2GZI5;A0A5C2G0B7;A0A5C2GCQ4;A0A5C2G874;A0A5C2G4U7;A0A5C2G1X2;A0A5C2FXU4;A0A5C2FX95;A0A5C2FW39;A0A5C2FVU4;Q96SB0;A0A5C2H0T3;A0A5C2H058;A0A5C2GYL6;A0…	Q6PIQ7;Q6IPQ0;Q6GMX4;Q96JD0;A0A5C2G9A6;A0A4V1EJ15;A0A4P8J9N3;A0A5C2G6Y8;Q8N5F4;Q8N355;Q6GMW3;Q6PJG0;A2NUT2		IGL@	tr|Q6PIQ7|Q6PIQ7_HUMAN IGL@ protein OS=Homo sapiens OX=9606 GN=IGL@ PE=1 SV=1;tr|Q6IPQ0|Q6IPQ0_HUMAN IGL@ protein OS=Homo sapiens OX=9606 GN=IGL@ PE=2 SV=1;tr|Q6GMX4|Q6GMX4_HUMAN IGL@ protein OS=Homo sapiens OX=9606 GN=IGL@ PE=1 SV=1;tr|Q96JD0|Q96JD0_HUMAN	977	3	1	25.021	236	12.7	12.7	15183000
Q8NEJ1;A0A5C2GPR7;A0A5C2H013;A0A5C2GVT8;A0A5C2GUE8;A0A5C2G3H4;A0A5C2G0D4;A0A5C2FU10;A0A5C2FV38;A0A5C2G477;A0A5C2G1Z4;A0A5C2H1T4;A0A5C2GXK5;A0A5C2GBH3;A0A5C2G693	Q8NEJ1;A0A5C2GPR7;A0A5C2H013;A0A5C2GVT8;A0A5C2GUE8;A0A5C2G3H4;A0A5C2G0D4;A0A5C2FU10;A0A5C2FV38			tr|Q8NEJ1|Q8NEJ1_HUMAN Uncharacterized protein OS=Homo sapiens OX=9606 PE=2 SV=1;tr|A0A5C2GPR7|A0A5C2GPR7_HUMAN IG c1079_light_IGLV1-44_IGLJ2 (Fragment) OS=Homo sapiens OX=9606 PE=2 SV=1;tr|A0A5C2H013|A0A5C2H013_HUMAN IG c1400_light_IGLV1-44_IGLJ2 (Fragmen	15	3	1	25.024	236	13.1	13.1	26466000
A8K3Z5;Q8NFH5;C9IYQ7;F8WCF5;F8WEL4;A8K0N6	A8K3Z5;Q8NFH5	Nucleoporin NUP53	NUP35	tr|A8K3Z5|A8K3Z5_HUMAN Nucleoporin NUP53 OS=Homo sapiens OX=9606 PE=2 SV=1;sp|Q8NFH5|NUP35_HUMAN Nucleoporin NUP35 OS=Homo sapiens OX=9606 GN=NUP35 PE=1 SV=1	6	3	3	34.814	326	0	13.5	12839000
P0DOX8;Q6GMW4;Q6PIK1;Q6GMW6;Q96E61;A0A0B4J231;Q5FWF9;Q6NS95;A0A5E4;S6BGD6;Q567P1;Q6P5S3;Q6GMV7;Q6GMX3;Q6DHW4;B9A064;A0M8Q9;Q8TCJ5;P0DOY3;P0DOY2;A0A5H1ZRQ4;Q6PJR7;S6C4Q9;S6BAP8;Q7Z2U7;Q6GMV8;Q5CZ94;Q6P2J1;Q6IN99;P0CG04	P0DOX8;Q6GMW4;Q6PIK1;Q6GMW6;Q96E61;A0A0B4J231;Q5FWF9;Q6NS95;A0A5E4;S6BGD6;Q567P1;Q6P5S3;Q6GMV7;Q6GMX3;Q6DHW4;B9A064	Immunoglobulin lambda-like polypeptide 5	IGL@;IGLL5	sp|P0DOX8|IGL1_HUMAN Immunoglobulin lambda-1 light chain OS=Homo sapiens OX=9606 PE=1 SV=1;tr|Q6GMW4|Q6GMW4_HUMAN IGL@ protein OS=Homo sapiens OX=9606 GN=IGL@ PE=2 SV=1;tr|Q6PIK1|Q6PIK1_HUMAN IGL@ protein OS=Homo sapiens OX=9606 GN=IGL@ PE=1 SV=1;tr|Q6GMW6	30	3	1	22.83	216	13.9	13.9	67862000
B4DF70;V9HW12;P32119;A6NIW5;A0A024R7F2	B4DF70;V9HW12;P32119	Peroxiredoxin-2	HEL-S-2a;PRDX2	tr|B4DF70|B4DF70_HUMAN Peroxiredoxin OS=Homo sapiens OX=9606 PE=2 SV=1;tr|V9HW12|V9HW12_HUMAN Peroxiredoxin OS=Homo sapiens OX=9606 GN=HEL-S-2a PE=2 SV=1;sp|P32119|PRDX2_HUMAN Peroxiredoxin-2 OS=Homo sapiens OX=9606 GN=PRDX2 PE=1 SV=5	5	3	2	20.107	183	24.6	15.8	6144800
A0A0A0MSI0;B2R4P2;A0A384NPQ2;Q06830;A0A0A0MRQ5;H7C3T4;V9HW63;Q13162	A0A0A0MSI0;B2R4P2;A0A384NPQ2;Q06830;A0A0A0MRQ5	Peroxiredoxin-1	PRDX1	tr|A0A0A0MSI0|A0A0A0MSI0_HUMAN Peroxiredoxin-1 (Fragment) OS=Homo sapiens OX=9606 GN=PRDX1 PE=1 SV=1;tr|B2R4P2|B2R4P2_HUMAN Peroxiredoxin OS=Homo sapiens OX=9606 PE=2 SV=1;tr|A0A384NPQ2|A0A384NPQ2_HUMAN Peroxiredoxin OS=Homo sapiens OX=9606 PE=2 SV=1;sp|Q0	8	3	2	18.976	171	17	17	11356000
A4D2P1;A4D2P0;P63000;A4D2P2;B1AH78;A0A024R1P2;P60763;P15153;J3KSC4;J3QLK0;A0A024R9T5;B1AH77;B1AH80	A4D2P1;A4D2P0;P63000;A4D2P2;B1AH78;A0A024R1P2;P60763;P15153	Ras-related C3 botulinum toxin substrate 1;Ras-related C3 botulinum toxin substrate 3;Ras-related C3 botulinum toxin substrate 2	RAC1;RAC2;RAC3	tr|A4D2P1|A4D2P1_HUMAN Ras-related C3 botulinum toxin substrate 1 (Rho family, small GTP binding protein Rac1) OS=Homo sapiens OX=9606 GN=RAC1 PE=2 SV=1;tr|A4D2P0|A4D2P0_HUMAN Ras-related C3 botulinum toxin substrate 1 (Rho family, small GTP binding protei	13	3	2	21.45	192	5.2	18.2	111070000
B0ZBD0;Q8WVX7;P39019;M0R2L9;A0A075B6E2;M0QYF7;M0R140	B0ZBD0;Q8WVX7;P39019	40S ribosomal protein S19	RPS19	tr|B0ZBD0|B0ZBD0_HUMAN 40S ribosomal protein S19 OS=Homo sapiens OX=9606 GN=RPS19 PE=2 SV=1;tr|Q8WVX7|Q8WVX7_HUMAN Ribosomal protein S19 (Fragment) OS=Homo sapiens OX=9606 PE=2 SV=1;sp|P39019|RS19_HUMAN 40S ribosomal protein S19 OS=Homo sapiens OX=9606 GN=	7	3	3	16.06	145	13.8	20	43922000
E7DVW5;Q01469;I6L8B7	E7DVW5;Q01469;I6L8B7	Fatty acid-binding protein, epidermal	FABP5	tr|E7DVW5|E7DVW5_HUMAN Fatty acid binding protein 5 (Psoriasis-associated) OS=Homo sapiens OX=9606 GN=FABP5 PE=3 SV=1;sp|Q01469|FABP5_HUMAN Fatty acid-binding protein 5 OS=Homo sapiens OX=9606 GN=FABP5 PE=1 SV=3;tr|I6L8B7|I6L8B7_HUMAN Fatty acid-binding pr	3	3	3	15.164	135	21.5	21.5	15273000
E9PPU1;E9PL09;Q53G83;P23396;E9PQ96;E9PJH4;F2Z2S8;H0YF32;E9PK82;H0YCJ7;H0YEU2;E9PSF4;Q9NQS8	E9PPU1;E9PL09;Q53G83;P23396;E9PQ96;E9PJH4;F2Z2S8;H0YF32;E9PK82;H0YCJ7;H0YEU2	40S ribosomal protein S3	RPS3	tr|E9PPU1|E9PPU1_HUMAN 40S ribosomal protein S3 OS=Homo sapiens OX=9606 GN=RPS3 PE=1 SV=1;tr|E9PL09|E9PL09_HUMAN 40S ribosomal protein S3 OS=Homo sapiens OX=9606 GN=RPS3 PE=1 SV=1;tr|Q53G83|Q53G83_HUMAN Ribosomal protein S3 variant (Fragment) OS=Homo sapie	13	3	3	17.407	158	21.5	21.5	48570000
E9PK54	E9PK54	Heat shock cognate 71 kDa protein	HSPA8	tr|E9PK54|E9PK54_HUMAN Heat shock cognate 71 kDa protein (Fragment) OS=Homo sapiens OX=9606 GN=HSPA8 PE=1 SV=8	1	3	1	19.955	183	21.9	21.9	4546200
V9HWI5;P23528;B4E112;G3V1A4;E9PP50;E9PK25;E9PLJ3;E9PS23;E9PQB7;Q549N0;Q9Y281	V9HWI5;P23528;B4E112;G3V1A4;E9PP50;E9PK25	Cofilin-1	HEL-S-15;CFL1	tr|V9HWI5|V9HWI5_HUMAN Cofilin 1 (Non-muscle), isoform CRA_b OS=Homo sapiens OX=9606 GN=HEL-S-15 PE=2 SV=1;sp|P23528|COF1_HUMAN Cofilin-1 OS=Homo sapiens OX=9606 GN=CFL1 PE=1 SV=3;tr|B4E112|B4E112_HUMAN cDNA FLJ51435, moderately similar to Cofilin-1 OS=Hom	11	3	3	18.502	166	13.9	22.3	14702000
E9PG15;P27348;Q53RR5;Q3YBA8;B4DY04;Q53S41;B4DMT8	E9PG15;P27348;Q53RR5	14-3-3 protein theta	YWHAQ	tr|E9PG15|E9PG15_HUMAN 14-3-3 protein theta (Fragment) OS=Homo sapiens OX=9606 GN=YWHAQ PE=1 SV=1;sp|P27348|1433T_HUMAN 14-3-3 protein theta OS=Homo sapiens OX=9606 GN=YWHAQ PE=1 SV=1;tr|Q53RR5|Q53RR5_HUMAN Uncharacterized protein YWHAQ (Fragment) OS=Homo	7	3	3	17.048	149	15.4	22.8	7827300
H0YKU1;H0YNJ8;Q5HYL6;Q9NYL9	H0YKU1;H0YNJ8;Q5HYL6;Q9NYL9	Tropomodulin-3	TMOD3;DKFZp686E1899	tr|H0YKU1|H0YKU1_HUMAN Tropomodulin-3 (Fragment) OS=Homo sapiens OX=9606 GN=TMOD3 PE=1 SV=1;tr|H0YNJ8|H0YNJ8_HUMAN Tropomodulin-3 OS=Homo sapiens OX=9606 GN=TMOD3 PE=1 SV=1;tr|Q5HYL6|Q5HYL6_HUMAN Uncharacterized protein DKFZp686E1899 OS=Homo sapiens OX=960	4	3	3	20.79	187	0	23.5	23670000
Q567R6;A4D1U3;Q04837;C9K0U8;A0A0G2JLD8;E7EUY5;B7Z268	Q567R6;A4D1U3;Q04837;C9K0U8;A0A0G2JLD8;E7EUY5;B7Z268	Single-stranded DNA-binding protein;Single-stranded DNA-binding protein, mitochondrial	SSBP1	tr|Q567R6|Q567R6_HUMAN Single-stranded DNA binding protein 1 OS=Homo sapiens OX=9606 GN=SSBP1 PE=2 SV=1;tr|A4D1U3|A4D1U3_HUMAN Single-stranded DNA binding protein 1 OS=Homo sapiens OX=9606 GN=SSBP1 PE=2 SV=1;sp|Q04837|SSBP_HUMAN Single-stranded DNA-binding	7	3	3	17.359	148	5.4	27.7	30705000
P22531;Q96RM1;P35326;P35325;P22532;Q9BYE4;Q15515	P22531;Q96RM1;P35326;P35325;P22532;Q9BYE4	Small proline-rich protein 2E;Small proline-rich protein 2F;Small proline-rich protein 2A;Small proline-rich protein 2B;Small proline-rich protein 2D;Small proline-rich protein 2G	SPRR2E;SPRR2F;SPRR2A;SPRR2B;SPRR2D;SPRR2G	sp|P22531|SPR2E_HUMAN Small proline-rich protein 2E OS=Homo sapiens OX=9606 GN=SPRR2E PE=2 SV=2;sp|Q96RM1|SPR2F_HUMAN Small proline-rich protein 2F OS=Homo sapiens OX=9606 GN=SPRR2F PE=3 SV=1;sp|P35326|SPR2A_HUMAN Small proline-rich protein 2A OS=Homo sapi	7	3	3	7.8553	72	61.1	61.1	14997000
P78527;B4DL41	P78527;B4DL41	DNA-dependent protein kinase catalytic subunit	PRKDC	sp|P78527|PRKDC_HUMAN DNA-dependent protein kinase catalytic subunit OS=Homo sapiens OX=9606 GN=PRKDC PE=1 SV=3;tr|B4DL41|B4DL41_HUMAN cDNA FLJ57825, highly similar to DNA-dependent protein kinase catalytic subunit OS=Homo sapiens OX=9606 PE=2 SV=1	2	2	2	469.08	4128	0	0.5	4821900
A0A0J9YWL0;Q9Y4K1;B3KPT0;B3KWJ0	A0A0J9YWL0;Q9Y4K1;B3KPT0;B3KWJ0	Absent in melanoma 1 protein	AIM1	tr|A0A0J9YWL0|A0A0J9YWL0_HUMAN Beta/gamma crystallin domain-containing protein 1 OS=Homo sapiens OX=9606 GN=CRYBG1 PE=1 SV=1;sp|Q9Y4K1|CRBG1_HUMAN Beta/gamma crystallin domain-containing protein 1 OS=Homo sapiens OX=9606 GN=CRYBG1 PE=1 SV=3;tr|B3KPT0|B3KPT	4	2	2	231.71	2131	0	1.1	4637700
A0A087WTA8;A0A384MDU2;A0A0S2Z3H5;P08123;B4DN66;A0A0S2Z3K0	A0A087WTA8;A0A384MDU2;A0A0S2Z3H5;P08123;B4DN66;A0A0S2Z3K0	Collagen alpha-2(I) chain	COL1A2	tr|A0A087WTA8|A0A087WTA8_HUMAN Collagen alpha-2(I) chain OS=Homo sapiens OX=9606 GN=COL1A2 PE=1 SV=1;tr|A0A384MDU2|A0A384MDU2_HUMAN Collagen, type I, alpha 2, isoform CRA_c OS=Homo sapiens OX=9606 GN=COL1A2 PE=2 SV=1;tr|A0A0S2Z3H5|A0A0S2Z3H5_HUMAN Collagen	6	2	2	129.15	1364	1.3	1.3	11525000
Q86YZ3	Q86YZ3	Hornerin	HRNR	sp|Q86YZ3|HORN_HUMAN Hornerin OS=Homo sapiens OX=9606 GN=HRNR PE=1 SV=2	1	2	2	282.39	2850	2.9	1.4	10066000
F5H6E2;B7Z3E5;O00159;I3L3F5;I3L501;I3L3Y6;B7Z9C0;D3DTH7	F5H6E2;B7Z3E5;O00159;I3L3F5;I3L501;I3L3Y6;B7Z9C0;D3DTH7	Unconventional myosin-Ic	MYO1C	tr|F5H6E2|F5H6E2_HUMAN Unconventional myosin-Ic OS=Homo sapiens OX=9606 GN=MYO1C PE=1 SV=1;tr|B7Z3E5|B7Z3E5_HUMAN cDNA FLJ53573, highly similar to Myosin Ic OS=Homo sapiens OX=9606 PE=2 SV=1;sp|O00159|MYO1C_HUMAN Unconventional myosin-Ic OS=Homo sapiens OX	8	2	2	118.99	1039	0	2.2	2033200
B4DMA2;B4DGL0;A0A024RD80;P08238;Q58FF7;Q6PK50;Q9H6X9;A8K3W9;Q86U12;O75322;Q2VPJ6;Q8TBA7;K9JA46;P07900;O14942;Q96HX7;Q14568;Q58FF8	B4DMA2;B4DGL0;A0A024RD80;P08238;Q58FF7;Q6PK50;Q9H6X9;A8K3W9;Q86U12;O75322;Q2VPJ6;Q8TBA7;K9JA46;P07900	Heat shock protein HSP 90-beta;Putative heat shock protein HSP 90-beta-3;Heat shock protein HSP 90-alpha	HSP90AB1;HSP90AB3P;HSP90AA1;EL52	tr|B4DMA2|B4DMA2_HUMAN cDNA FLJ54023, highly similar to Heat shock protein HSP 90-beta OS=Homo sapiens OX=9606 PE=2 SV=1;tr|B4DGL0|B4DGL0_HUMAN cDNA FLJ53619, highly similar to Heat shock protein HSP 90-beta OS=Homo sapiens OX=9606 PE=2 SV=1;tr|A0A024RD80|	18	2	2	79.194	686	5.4	2.3	8985400
Q9Y446;E9PJR7;E9PRW6;E9PKC4;E9PK71;E9PQ15	Q9Y446;E9PJR7;E9PRW6;E9PKC4;E9PK71;E9PQ15	Plakophilin-3	PKP3	sp|Q9Y446|PKP3_HUMAN Plakophilin-3 OS=Homo sapiens OX=9606 GN=PKP3 PE=1 SV=1;tr|E9PJR7|E9PJR7_HUMAN Plakophilin-3 (Fragment) OS=Homo sapiens OX=9606 GN=PKP3 PE=1 SV=1;tr|E9PRW6|E9PRW6_HUMAN Plakophilin-3 (Fragment) OS=Homo sapiens OX=9606 GN=PKP3 PE=1 SV=1	6	2	2	87.081	797	0	2.4	4306800
B4DP93;X5D7K9;B4DXN0;B4DDR2;X5D2M8;Q14764;X5DNU0	B4DP93;X5D7K9;B4DXN0;B4DDR2;X5D2M8;Q14764;X5DNU0	Major vault protein	MVP	tr|B4DP93|B4DP93_HUMAN cDNA FLJ53437, highly similar to Major vault protein OS=Homo sapiens OX=9606 PE=2 SV=1;tr|X5D7K9|X5D7K9_HUMAN Major vault protein isoform C (Fragment) OS=Homo sapiens OX=9606 GN=MVP PE=2 SV=1;tr|B4DXN0|B4DXN0_HUMAN cDNA FLJ53371, hig	7	2	2	87.543	789	2.5	2.5	3775700
B3KM80;Q6ZS99;B3KTP9;P19338;H7BY16;Q9BQ02	B3KM80;Q6ZS99;B3KTP9;P19338;H7BY16	Nucleolin	NCL	tr|B3KM80|B3KM80_HUMAN Nucleolin, isoform CRA_c OS=Homo sapiens OX=9606 GN=NCL PE=2 SV=1;tr|Q6ZS99|Q6ZS99_HUMAN cDNA FLJ45706 fis, clone FEBRA2028457, highly similar to Nucleolin OS=Homo sapiens OX=9606 PE=2 SV=1;tr|B3KTP9|B3KTP9_HUMAN cDNA FLJ38578 fis, c	6	2	2	58.554	536	8.8	3	5195500
Q96T67;Q9NVI7;Q5SV16;Q5T9A4;H0Y2W2;Q8N3E6;Q9H834	Q96T67;Q9NVI7;Q5SV16;Q5T9A4	ATPase family AAA domain-containing protein 3A;ATPase family AAA domain-containing protein 3B	ATAD3A;ATAD3B	tr|Q96T67|Q96T67_HUMAN TOB3 OS=Homo sapiens OX=9606 PE=2 SV=1;sp|Q9NVI7|ATD3A_HUMAN ATPase family AAA domain-containing protein 3A OS=Homo sapiens OX=9606 GN=ATAD3A PE=1 SV=2;tr|Q5SV16|Q5SV16_HUMAN ATPase family AAA domain-containing protein 3A (Fragment)	7	2	2	65.115	578	3.3	3.3	5928200
B7Z656;B7Z3F1;E7EPK0;E9PDJ9;B7Z2J4;H0Y8P3;D6RD46;G5EA03;Q9UPQ0;B7Z5G6;B7Z3G0;B7Z5Q8	B7Z656;B7Z3F1;E7EPK0;E9PDJ9;B7Z2J4;H0Y8P3;D6RD46;G5EA03;Q9UPQ0;B7Z5G6;B7Z3G0;B7Z5Q8	LIM and calponin homology domains-containing protein 1	LIMCH1	tr|B7Z656|B7Z656_HUMAN cDNA FLJ51076, weakly similar to LIM domain only protein 7 OS=Homo sapiens OX=9606 PE=2 SV=1;tr|B7Z3F1|B7Z3F1_HUMAN cDNA FLJ52429, weakly similar to LIM domain only protein 7 OS=Homo sapiens OX=9606 PE=2 SV=1;tr|E7EPK0|E7EPK0_HUMAN L	12	2	2	85.421	755	0	3.6	2600700
A0A2R8Y6G6;A0A024R4F1;P06733;E2DRY6;A0A2R8Y879;A4QMW8;A0A2R8YEM5;K7EM90;A0A2R8Y798;K7ERS8;A0A2R8YEG5;A0A2R8Y6I8;F5H1C3;E5RI09;E5RG95;A4UCS8;K7EPM1;K7EKN2;B4DUJ6;E5RGZ4;F5H0C8;L0R849;Q6FHV6;A8K3B0;P09104	A0A2R8Y6G6;A0A024R4F1;P06733;E2DRY6	Alpha-enolase;Enolase	ENO1	tr|A0A2R8Y6G6|A0A2R8Y6G6_HUMAN Alpha-enolase OS=Homo sapiens OX=9606 GN=ENO1 PE=1 SV=1;tr|A0A024R4F1|A0A024R4F1_HUMAN Enolase 1, (Alpha), isoform CRA_a OS=Homo sapiens OX=9606 GN=HEL-S-17 PE=2 SV=1;sp|P06733|ENOA_HUMAN Alpha-enolase OS=Homo sapiens OX=9606	25	2	2	47.327	434	20	3.7	10045000
Q2VIR3;P41091	Q2VIR3;P41091	Putative eukaryotic translation initiation factor 2 subunit 3-like protein;Eukaryotic translation initiation factor 2 subunit 3	EIF2S3L;EIF2S3	sp|Q2VIR3|IF2GL_HUMAN Eukaryotic translation initiation factor 2 subunit 3B OS=Homo sapiens OX=9606 GN=EIF2S3B PE=2 SV=2;sp|P41091|IF2G_HUMAN Eukaryotic translation initiation factor 2 subunit 3 OS=Homo sapiens OX=9606 GN=EIF2S3 PE=1 SV=3	2	2	2	51.228	472	1.5	3.8	670300
P68366	P68366	Tubulin alpha-4A chain	TUBA4A	sp|P68366|TBA4A_HUMAN Tubulin alpha-4A chain OS=Homo sapiens OX=9606 GN=TUBA4A PE=1 SV=1	1	2	1	49.924	448	2	4.2	1112500
F8VS07;B3KTW2;F8VQE1;B4DN52;Q53GG0;Q9UHB6;F8VRN8	F8VS07;B3KTW2;F8VQE1;B4DN52;Q53GG0;Q9UHB6;F8VRN8	LIM domain and actin-binding protein 1	LIMA1	tr|F8VS07|F8VS07_HUMAN LIM domain and actin-binding protein 1 OS=Homo sapiens OX=9606 GN=LIMA1 PE=1 SV=1;tr|B3KTW2|B3KTW2_HUMAN cDNA FLJ38853 fis, clone MESAN2010321, highly similar to LIM domain and actin-binding protein 1 OS=Homo sapiens OX=9606 PE=2 SV=	7	2	2	51.09	456	0	4.8	4518000
A2A2Y8;A0A3B3ITM2;B4DTI2;B4DT99;D3DRA2;Q9UMD9;A0A3B3IUC2	A2A2Y8;A0A3B3ITM2;B4DTI2;B4DT99;D3DRA2;Q9UMD9;A0A3B3IUC2	Collagen alpha-1(XVII) chain;120 kDa linear IgA disease antigen;97 kDa linear IgA disease antigen	COL17A1	tr|A2A2Y8|A2A2Y8_HUMAN Collagen alpha-1(XVII) chain OS=Homo sapiens OX=9606 GN=COL17A1 PE=1 SV=1;tr|A0A3B3ITM2|A0A3B3ITM2_HUMAN Collagen alpha-1(XVII) chain (Fragment) OS=Homo sapiens OX=9606 GN=COL17A1 PE=1 SV=1;tr|B4DTI2|B4DTI2_HUMAN cDNA FLJ50211, highl	7	2	2	44.075	417	2.2	4.8	4689600
A0A2R8YDT5;A0A2R8Y7T2;A0A2R8YDH3;A0A2R8Y5G6;F6S8Q4;A0A0D9SFB3;A0A2R8YF78;A0A2R8YCW1;A0A0D9SG12;A0A2R8YFR4;A0A024R9A4;A0A2U3TZJ9;A0A2R8YFS5;B5BTY4;A0A2R8Y4A4;Q59GX6;A0A2R8Y645;A0A0D9SF53;O15523;O00571;C9J081;H0Y960;Q5S4N1;B4E132;B4E010;D6RCM4;B4DLU5;Q9NQI0	A0A2R8YDT5;A0A2R8Y7T2;A0A2R8YDH3;A0A2R8Y5G6;F6S8Q4;A0A0D9SFB3;A0A2R8YF78;A0A2R8YCW1;A0A0D9SG12;A0A2R8YFR4;A0A024R9A4;A0A2U3TZJ9;A0A2R8YFS5;B5BTY4;A0A2R8Y4A4;Q59GX6;A0A2R8Y645;A0A0D9SF53;O15523;O00571;C9J081;H0Y960;Q5S4N1;B4E132;B4E010;D6RCM4;B4DLU5;Q9NQI0	ATP-dependent RNA helicase DDX3Y;ATP-dependent RNA helicase DDX3X;Probable ATP-dependent RNA helicase DDX4	DDX3X;DDX3Y;DDX4	tr|A0A2R8YDT5|A0A2R8YDT5_HUMAN ATP-dependent RNA helicase DDX3X OS=Homo sapiens OX=9606 GN=DDX3X PE=1 SV=1;tr|A0A2R8Y7T2|A0A2R8Y7T2_HUMAN ATP-dependent RNA helicase DDX3X OS=Homo sapiens OX=9606 GN=DDX3X PE=1 SV=1;tr|A0A2R8YDH3|A0A2R8YDH3_HUMAN ATP-depende	28	2	2	52.797	475	4.8	4.8	3999800
A0A384ME17;P49411	A0A384ME17;P49411	Elongation factor Tu, mitochondrial	TUFM	tr|A0A384ME17|A0A384ME17_HUMAN Elongation factor Tu OS=Homo sapiens OX=9606 GN=TUFM PE=1 SV=1;sp|P49411|EFTU_HUMAN Elongation factor Tu, mitochondrial OS=Homo sapiens OX=9606 GN=TUFM PE=1 SV=2	2	2	2	49.874	455	4.8	4.8	3865400
B4DP54;Q9BUF5;K7ESQ3;K7EQT3;K7EJ64;K7ERA8;K7EJZ4;K7EL29;K7EN98;K7EPE5	B4DP54;Q9BUF5	Tubulin beta-6 chain	TUBB6	tr|B4DP54|B4DP54_HUMAN Tubulin beta chain OS=Homo sapiens OX=9606 PE=2 SV=1;sp|Q9BUF5|TBB6_HUMAN Tubulin beta-6 chain OS=Homo sapiens OX=9606 GN=TUBB6 PE=1 SV=1	10	2	0	46.701	418	7.9	5	0
B7Z556;B7Z8Q2;P02765	B7Z556;B7Z8Q2;P02765	Alpha-2-HS-glycoprotein;Alpha-2-HS-glycoprotein chain A;Alpha-2-HS-glycoprotein chain B	AHSG	tr|B7Z556|B7Z556_HUMAN cDNA FLJ56822, highly similar to Alpha-2-HS-glycoprotein OS=Homo sapiens OX=9606 PE=2 SV=1;tr|B7Z8Q2|B7Z8Q2_HUMAN cDNA FLJ55606, highly similar to Alpha-2-HS-glycoprotein OS=Homo sapiens OX=9606 PE=2 SV=1;sp|P02765|FETUA_HUMAN Alpha-	3	2	2	27.354	245	5.3	5.3	9284100
A4D275;O15143;C9JTT6;C9JBJ7;F8VXW2;C9JEY1;C9K057;A0A1W2PNV4	A4D275;O15143;C9JTT6;C9JBJ7;F8VXW2;C9JEY1;C9K057;A0A1W2PNV4	Actin-related protein 2/3 complex subunit 1B	ARPC1B	tr|A4D275|A4D275_HUMAN Actin-related protein 2/3 complex subunit OS=Homo sapiens OX=9606 GN=ARPC1B PE=2 SV=1;sp|O15143|ARC1B_HUMAN Actin-related protein 2/3 complex subunit 1B OS=Homo sapiens OX=9606 GN=ARPC1B PE=1 SV=3;tr|C9JTT6|C9JTT6_HUMAN Actin-related	8	2	2	40.949	372	2.2	5.6	4846100
Q8N532;A0A1W2PQM2;B3KT06;B3KPS3;Q53GA7;A8JZY9;F5H5D3;Q9BQE3;Q71U36;P68363;F8VX09;F8VWV9;F8VRZ4;F8VS66;F8VQQ4;F8VVB9;Q1ZYQ1;P0DPH8;P0DPH7;B7Z1K5;C9K0S6;F8VRK0;Q6QMJ5;C9JDL2;C9JEV8;C9JQ00;B4DN58;C9JJQ8;B4DDU2;Q9UQM3;B4DQK4;C9J2C0;Q7Z3M3;A6NHL2;Q9NY65;Q6PEY2	Q8N532;A0A1W2PQM2;B3KT06;B3KPS3;Q53GA7;A8JZY9;F5H5D3;Q9BQE3;Q71U36;P68363;F8VX09;F8VWV9;F8VRZ4;F8VS66;F8VQQ4;F8VVB9;Q1ZYQ1;P0DPH8;P0DPH7;B7Z1K5	Tubulin alpha-1C chain;Tubulin alpha-1A chain;Tubulin alpha-1B chain	TUBA1C;TUBA1A;TUBA1B;TUBA2	tr|Q8N532|Q8N532_HUMAN TUBA1C protein OS=Homo sapiens OX=9606 GN=TUBA1C PE=2 SV=1;tr|A0A1W2PQM2|A0A1W2PQM2_HUMAN Tubulin alpha-1C chain OS=Homo sapiens OX=9606 GN=TUBA1C PE=1 SV=1;tr|B3KT06|B3KT06_HUMAN Tubulin alpha chain OS=Homo sapiens OX=9606 PE=2 SV=1	36	2	1	36.648	325	10.5	5.8	47961000
V9HWN7;J3KPS3;P04075;H3BUH7;H3BPS8;H3BQN4;H3BR68;H3BMQ8;H3BR04;A0A0M4FNU3	V9HWN7;J3KPS3;P04075;H3BUH7;H3BPS8;H3BQN4	Fructose-bisphosphate aldolase;Fructose-bisphosphate aldolase A	HEL-S-87p;ALDOA	tr|V9HWN7|V9HWN7_HUMAN Fructose-bisphosphate aldolase OS=Homo sapiens OX=9606 GN=HEL-S-87p PE=2 SV=1;tr|J3KPS3|J3KPS3_HUMAN Fructose-bisphosphate aldolase OS=Homo sapiens OX=9606 GN=ALDOA PE=1 SV=1;sp|P04075|ALDOA_HUMAN Fructose-bisphosphate aldolase A OS=	10	2	2	39.42	364	10.7	6.9	5316600
P61981;B4DE78;B3KNB4;B4DHC4	P61981;B4DE78;B3KNB4;B4DHC4	14-3-3 protein gamma;14-3-3 protein gamma, N-terminally processed	YWHAG	sp|P61981|1433G_HUMAN 14-3-3 protein gamma OS=Homo sapiens OX=9606 GN=YWHAG PE=1 SV=2;tr|B4DE78|B4DE78_HUMAN cDNA FLJ52141, highly similar to 14-3-3 protein gamma OS=Homo sapiens OX=9606 PE=2 SV=1;tr|B3KNB4|B3KNB4_HUMAN cDNA FLJ14168 fis, clone NT2RP200144	4	2	1	28.302	247	17	7.7	5927500
A0A075B6E5;A8K2B4;A0A4D6J698;A0A097PID1;A0A097PIC4;A0A0U1RRM6;Q8N8S7;A0A0U1RQP7;A0A024R6K5;Q9UI08	A0A075B6E5;A8K2B4;A0A4D6J698;A0A097PID1;A0A097PIC4;A0A0U1RRM6;Q8N8S7;A0A0U1RQP7;A0A024R6K5;Q9UI08	Protein enabled homolog;Ena/VASP-like protein	ENAH;EVL	tr|A0A075B6E5|A0A075B6E5_HUMAN Protein enabled homolog (Fragment) OS=Homo sapiens OX=9606 GN=ENAH PE=1 SV=2;tr|A8K2B4|A8K2B4_HUMAN cDNA FLJ77490, highly similar to Homo sapiens enabled homolog (Drosophila) (ENAH), transcript variant 2, mRNA OS=Homo sapiens	10	2	2	24.92	213	0	8	6619200
H7C2Z0;A0A024RCZ1;Q8NC56;D6R958;A0A220T1R7	H7C2Z0;A0A024RCZ1;Q8NC56;D6R958;A0A220T1R7	LEM domain-containing protein 2	LEMD2	tr|H7C2Z0|H7C2Z0_HUMAN LEM domain-containing protein 2 (Fragment) OS=Homo sapiens OX=9606 GN=LEMD2 PE=1 SV=1;tr|A0A024RCZ1|A0A024RCZ1_HUMAN LEM domain containing 2, isoform CRA_a OS=Homo sapiens OX=9606 GN=LEMD2 PE=4 SV=1;sp|Q8NC56|LEMD2_HUMAN LEM domain-c	5	2	2	30.734	280	0	8.2	3191100
I3L1P8;Q6IBH0;Q02978	I3L1P8;Q6IBH0;Q02978	Mitochondrial 2-oxoglutarate/malate carrier protein	SLC25A11	tr|I3L1P8|I3L1P8_HUMAN Mitochondrial 2-oxoglutarate/malate carrier protein (Fragment) OS=Homo sapiens OX=9606 GN=SLC25A11 PE=1 SV=1;tr|Q6IBH0|Q6IBH0_HUMAN SLC25A11 protein OS=Homo sapiens OX=9606 GN=SLC25A11 PE=2 SV=1;sp|Q02978|M2OM_HUMAN Mitochondrial 2-o	3	2	2	32.182	296	0	8.4	1831800
A0A4D5RAI5;A0A4D5RAG0;A0A4D5RAB7;Q5TZZ9;P04083;Q5T3N1;A0A4D5RAA5;A0A4D5RA86;A0A4D5RAA2;A0A4D5RAD4;B4DL19;A0A4D5RAH1;A0A4D5RAU4;A0A4D5RAJ5;A0A4D5RBH8;A0A4D5RAI2;A0A4D5RBK2;A0A4D5RAD9;A0A4D5RAS2;A0A4D5RBT3;A0A4D5RBR8;A0A4D5RBL6;Q5T3N0;A0A4D5RA95;A0A4D5RAH0	A0A4D5RAI5;A0A4D5RAG0;A0A4D5RAB7;Q5TZZ9;P04083;Q5T3N1;A0A4D5RAA5;A0A4D5RA86;A0A4D5RAA2;A0A4D5RAD4;B4DL19;A0A4D5RAH1;A0A4D5RAU4;A0A4D5RAJ5	Annexin;Annexin A1	ANXA1	tr|A0A4D5RAI5|A0A4D5RAI5_HUMAN Annexin OS=Homo sapiens OX=9606 PE=3 SV=1;tr|A0A4D5RAG0|A0A4D5RAG0_HUMAN Annexin OS=Homo sapiens OX=9606 PE=3 SV=1;tr|A0A4D5RAB7|A0A4D5RAB7_HUMAN Annexin OS=Homo sapiens OX=9606 PE=3 SV=1;tr|Q5TZZ9|Q5TZZ9_HUMAN Annexin OS=Hom	25	2	2	28.432	254	15.7	8.7	3218900
P62081;A0A2R8Y623;B5MCP9	P62081;A0A2R8Y623;B5MCP9	40S ribosomal protein S7	RPS7	sp|P62081|RS7_HUMAN 40S ribosomal protein S7 OS=Homo sapiens OX=9606 GN=RPS7 PE=1 SV=1;tr|A0A2R8Y623|A0A2R8Y623_HUMAN 40S ribosomal protein S7 (Fragment) OS=Homo sapiens OX=9606 GN=RPS7 PE=1 SV=1;tr|B5MCP9|B5MCP9_HUMAN 40S ribosomal protein S7 OS=Homo sapi	3	2	2	22.127	194	0	8.8	5731100
P31947	P31947	14-3-3 protein sigma	SFN	sp|P31947|1433S_HUMAN 14-3-3 protein sigma OS=Homo sapiens OX=9606 GN=SFN PE=1 SV=1	1	2	2	27.774	248	21.4	8.9	10261000
Q4VB24;B2R984;A3R0T8;A3R0T7;P16403;P10412;P16402;A1L407;P22492;Q02539	Q4VB24;B2R984;A3R0T8;A3R0T7;P16403;P10412;P16402;A1L407;P22492;Q02539	Histone H1.2;Histone H1.4;Histone H1.3;Histone H1t;Histone H1.1	HIST1H1E;HIST1H1C;HIST1H1D;HIST1H1T;HIST1H1A	tr|Q4VB24|Q4VB24_HUMAN Histone cluster 1, H1e OS=Homo sapiens OX=9606 GN=HIST1H1E PE=2 SV=1;tr|B2R984|B2R984_HUMAN cDNA, FLJ94268, highly similar to Homo sapiens histone 1, H1e (HIST1H1E), mRNA OS=Homo sapiens OX=9606 PE=2 SV=1;tr|A3R0T8|A3R0T8_HUMAN Histo	10	2	1	21.893	219	10.5	9.1	8999600
Q9BUH6	Q9BUH6	Protein PAXX	C9orf142	sp|Q9BUH6|PAXX_HUMAN Protein PAXX OS=Homo sapiens OX=9606 GN=PAXX PE=1 SV=2	1	2	2	21.639	204	0	11.3	0
Q53R15;A0A024R2Q5;P05976;P08590	Q53R15;A0A024R2Q5;P05976;P08590	Myosin light chain 1/3, skeletal muscle isoform;Myosin light chain 3	MYL1;MYL3	tr|Q53R15|Q53R15_HUMAN Uncharacterized protein MYL1 (Fragment) OS=Homo sapiens OX=9606 GN=MYL1 PE=4 SV=1;tr|A0A024R2Q5|A0A024R2Q5_HUMAN Myosin, light polypeptide 3, alkali ventricular, skeletal, slow, isoform CRA_a OS=Homo sapiens OX=9606 GN=MYL3 PE=4 SV=1	4	2	2	15.603	140	0	11.4	43643000
A0A5C2FV84;A0A5C2GWE8;A0A5C2GKT0;A0A5C2G7H0;A0A5C2GLH3;A0A5C2GYV9;A0A5C2GY03;A0A5C2GUJ7;A0A5C2GUH4;A0A5C2GUD5;A0A5C2GTD2;A0A5C2GNW1;A0A5C2GKR3;A0A5C2GFA9;A0A5C2G5L5;A0A5C2G538;A0A5C2G373;A0A5C2G2P5;A0A5C2G232;A0A5C2G1M6;A0A5C2G111;A0A5C2FYL0;A2JA19;A0A5C2H380;A0A5C2H1F6;A0A5C2H1A6;A0A5C2H137;A0A5C2H0B9;A0A5C2GZU5;A0A5C2GZT0;A0A5C2GYD4;A0A5C2GY43;A0A5C2GY35;A0A5C2GY14;A0A5C2GXW9;A0A5C2GXW8;A0A5C2G…	A0A5C2FV84;A0A5C2GWE8;A0A5C2GKT0;A0A5C2G7H0;A0A5C2GLH3;A0A5C2GYV9;A0A5C2GY03;A0A5C2GUJ7;A0A5C2GUH4;A0A5C2GUD5;A0A5C2GTD2;A0A5C2GNW1;A0A5C2GKR3;A0A5C2GFA9;A0A5C2G5L5;A0A5C2G538;A0A5C2G373;A0A5C2G2P5;A0A5C2G232;A0A5C2G1M6;A0A5C2G111;A0A5C2FYL0;A2JA19;A0A5C2H380;A0A5C2H1F6;A0A5C2H1A6;A0A5C2H137;A0A5C2H0B9;A0A5C2GZU5;A0A5C2GZT0;A0A5C2GYD4;A0A5C2GY43;A0A5C2GY35;A0A5C2GY14;A0A5C2GXW9;A0A5C2GXW8;A0A5C2G…			tr|A0A5C2FV84|A0A5C2FV84_HUMAN IGL c682_light_IGKV4-1_IGKJ2 (Fragment) OS=Homo sapiens OX=9606 PE=2 SV=1;tr|A0A5C2GWE8|A0A5C2GWE8_HUMAN IG c769_light_IGKV1-5_IGKJ1 (Fragment) OS=Homo sapiens OX=9606 PE=2 SV=1;tr|A0A5C2GKT0|A0A5C2GKT0_HUMAN IG c944_light_IG	408	2	1	12.409	113	12.4	12.4	15378000
M0QZN2;M0R0F0;A0A024R4Q8;M0R0R2;P46782;Q53G25	M0QZN2;M0R0F0;A0A024R4Q8;M0R0R2;P46782;Q53G25	40S ribosomal protein S5;40S ribosomal protein S5, N-terminally processed	RPS5	tr|M0QZN2|M0QZN2_HUMAN 40S ribosomal protein S5 OS=Homo sapiens OX=9606 GN=RPS5 PE=1 SV=1;tr|M0R0F0|M0R0F0_HUMAN 40S ribosomal protein S5 (Fragment) OS=Homo sapiens OX=9606 GN=RPS5 PE=1 SV=1;tr|A0A024R4Q8|A0A024R4Q8_HUMAN Ribosomal protein S5, isoform CRA_	6	2	2	14.763	134	24.6	13.4	56145000
Q0D2M2;B2R4S9;A8K9J7;A0A024RCL8;A0A024RCJ9;A0A024RCJ2;A0A024QZZ7;I6L9F7;U3KQK0;B4DR52;Q99880;Q99879;Q99877;Q93079;Q5QNW6;Q16778;P62807;P58876;P57053;P33778;P23527;P06899;O60814;Q96A08;Q8N257	Q0D2M2;B2R4S9;A8K9J7;A0A024RCL8;A0A024RCJ9;A0A024RCJ2;A0A024QZZ7;I6L9F7;U3KQK0;B4DR52;Q99880;Q99879;Q99877;Q93079;Q5QNW6;Q16778;P62807;P58876;P57053;P33778;P23527;P06899;O60814;Q96A08;Q8N257	Histone H2B;Histone H2B type 1-L;Histone H2B type 1-M;Histone H2B type 1-N;Histone H2B type 1-H;Histone H2B type 2-F;Histone H2B type 2-E;Histone H2B type 1-C/E/F/G/I;Histone H2B type 1-D;Histone H2B type F-S;Histone H2B type 1-B;Histone H2B type 1-O;Histone H2B type 1-J;Histone H2B type 1-K;Histone H2B type 1-A;Histone H2B type 3-B	HIST1H2BC;HIST1H2BI;HIST1H2BK;HIST1H2BN;HIST1H2BJ;HIST1H2BD;HIST1H2BM;HIST1H2BL;HIST1H2BH;HIST2H2BF;HIST2H2BE;H2BFS;HIST1H2BB;HIST1H2BO;HIST1H2BA;HIST3H2BB	tr|Q0D2M2|Q0D2M2_HUMAN HIST1H2BC protein OS=Homo sapiens OX=9606 GN=HIST1H2BC PE=2 SV=1;tr|B2R4S9|B2R4S9_HUMAN Histone H2B OS=Homo sapiens OX=9606 GN=HIST1H2BC PE=2 SV=1;tr|A8K9J7|A8K9J7_HUMAN Histone H2B OS=Homo sapiens OX=9606 PE=2 SV=1;tr|A0A024RCL8|A0A	25	2	2	13.834	126	8.7	14.3	23217000
A1LUY1;P49207	A1LUY1;P49207	60S ribosomal protein L34	RPL34	tr|A1LUY1|A1LUY1_HUMAN Ribosomal protein L34, isoform CRA_a OS=Homo sapiens OX=9606 GN=RPL34 PE=4 SV=1;sp|P49207|RL34_HUMAN 60S ribosomal protein L34 OS=Homo sapiens OX=9606 GN=RPL34 PE=1 SV=3	2	2	2	13.293	117	15.4	15.4	4034400
A0A2R8Y811;P62263;E5RH77	A0A2R8Y811;P62263;E5RH77	40S ribosomal protein S14	RPS14	tr|A0A2R8Y811|A0A2R8Y811_HUMAN 40S ribosomal protein S14 (Fragment) OS=Homo sapiens OX=9606 GN=RPS14 PE=1 SV=1;sp|P62263|RS14_HUMAN 40S ribosomal protein S14 OS=Homo sapiens OX=9606 GN=RPS14 PE=1 SV=3;tr|E5RH77|E5RH77_HUMAN 40S ribosomal protein S14 OS=Hom	3	2	2	16.159	150	16	16	31345000
E9PNW4;A0A2U3TZL5;Q6FHM9;P13987;H0YET2;A0A3Q8TLE1;A0A3G2LMK5;A0A3G2LMK3;A0A3G2LMJ8	E9PNW4;A0A2U3TZL5;Q6FHM9;P13987;H0YET2;A0A3Q8TLE1;A0A3G2LMK5;A0A3G2LMK3;A0A3G2LMJ8	CD59 glycoprotein	CD59	tr|E9PNW4|E9PNW4_HUMAN UPAR/Ly6 domain-containing protein OS=Homo sapiens OX=9606 PE=1 SV=1;tr|A0A2U3TZL5|A0A2U3TZL5_HUMAN CD59 glycoprotein (Fragment) OS=Homo sapiens OX=9606 GN=CD59 PE=1 SV=1;tr|Q6FHM9|Q6FHM9_HUMAN CD59 antigen, complement regulatory pro	9	2	2	11.985	108	7.4	16.7	9504700
A0A5C2GUY4;A0A5C2GLD4;A0A5C2FXQ4;A0A5C2GU10;A0A5C2GK90;A0A5C2GK53;A0A5C2GAS1;A0A5C2G713;A0A5C2FX67;A0A5C2FWJ8;A0A5C2FWA6;A0A5C2FUD8;A0A5C2G971;A0A5C2FXR0;A0A5C2GH63;A0A5C2GDQ1	A0A5C2GUY4;A0A5C2GLD4;A0A5C2FXQ4;A0A5C2GU10;A0A5C2GK90;A0A5C2GK53;A0A5C2GAS1;A0A5C2G713;A0A5C2FX67;A0A5C2FWJ8;A0A5C2FWA6;A0A5C2FUD8;A0A5C2G971;A0A5C2FXR0;A0A5C2GH63;A0A5C2GDQ1			tr|A0A5C2GUY4|A0A5C2GUY4_HUMAN IG c1345_light_IGKV1-5_IGKJ1 (Fragment) OS=Homo sapiens OX=9606 PE=2 SV=1;tr|A0A5C2GLD4|A0A5C2GLD4_HUMAN IG c846_light_IGKV1-5_IGKJ1 (Fragment) OS=Homo sapiens OX=9606 PE=2 SV=1;tr|A0A5C2FXQ4|A0A5C2FXQ4_HUMAN IGL c27_light_IG	16	2	1	11.77	107	6.5	16.8	18724000
A0A5C2GSW3;A0A5C2G8J2;A0A5C2G8E5;A0A5C2G0C6;A0A5C2GS56;A0A5C2FWF2	A0A5C2GSW3;A0A5C2G8J2;A0A5C2G8E5;A0A5C2G0C6;A0A5C2GS56;A0A5C2FWF2			tr|A0A5C2GSW3|A0A5C2GSW3_HUMAN IG c102_light_IGLV1-44_IGLJ3 (Fragment) OS=Homo sapiens OX=9606 PE=2 SV=1;tr|A0A5C2G8J2|A0A5C2G8J2_HUMAN IGL c3955_light_IGLV1-47_IGLJ3 (Fragment) OS=Homo sapiens OX=9606 PE=2 SV=1;tr|A0A5C2G8E5|A0A5C2G8E5_HUMAN IGL c3905_lig	6	2	1	11.503	110	19.1	19.1	44304000
P81605	P81605	Dermcidin;Survival-promoting peptide;DCD-1	DCD	sp|P81605|DCD_HUMAN Dermcidin OS=Homo sapiens OX=9606 GN=DCD PE=1 SV=2	1	2	2	11.284	110	20	20	15369000
P0CF74;A2NU33;A0A5H1ZRQ7;V9GZF7;A0M8Q6;P15814	P0CF74;A2NU33;A0A5H1ZRQ7;V9GZF7;A0M8Q6;P15814	Ig lambda-6 chain C region;Ig lambda-7 chain C region;Immunoglobulin lambda-like polypeptide 1	IGLC6;IGLC7;IGLL1	sp|P0CF74|IGLC6_HUMAN Immunoglobulin lambda constant 6 OS=Homo sapiens OX=9606 GN=IGLC6 PE=1 SV=1;tr|A2NU33|A2NU33_HUMAN Lambda L-chain C region (Fragment) OS=Homo sapiens OX=9606 PE=4 SV=1;tr|A0A5H1ZRQ7|A0A5H1ZRQ7_HUMAN Immunoglobulin lambda constant 7 (F	6	2	1	11.276	106	14.2	21.7	13556000
Q9BTQ7;A0A024R1Q8;P62829;J3KTJ3;C9JD32;B9ZVP7;J3KT29	Q9BTQ7;A0A024R1Q8;P62829;J3KTJ3;C9JD32;B9ZVP7;J3KT29	60S ribosomal protein L23	RPL23	tr|Q9BTQ7|Q9BTQ7_HUMAN Similar to ribosomal protein L23 (Fragment) OS=Homo sapiens OX=9606 PE=2 SV=1;tr|A0A024R1Q8|A0A024R1Q8_HUMAN Ribosomal protein L23, isoform CRA_b OS=Homo sapiens OX=9606 GN=RPL23 PE=3 SV=1;sp|P62829|RL23_HUMAN 60S ribosomal protein L	7	2	2	14.149	134	7.5	22.4	78723000
H0YLP6;Q59F34;H0YMF4;H0YKD8;P46779	H0YLP6;Q59F34;H0YMF4;H0YKD8;P46779	60S ribosomal protein L28	RPL28	tr|H0YLP6|H0YLP6_HUMAN 60S ribosomal protein L28 OS=Homo sapiens OX=9606 GN=RPL28 PE=1 SV=1;tr|Q59F34|Q59F34_HUMAN Ribosomal protein L28 variant (Fragment) OS=Homo sapiens OX=9606 PE=2 SV=1;tr|H0YMF4|H0YMF4_HUMAN 60S ribosomal protein L28 OS=Homo sapiens O	5	2	2	9.657	89	24.7	24.7	9872000
B2R4R9;P62857	B2R4R9;P62857	40S ribosomal protein S28	RPS28	tr|B2R4R9|B2R4R9_HUMAN HCG26477 OS=Homo sapiens OX=9606 GN=RPS28 PE=2 SV=1;sp|P62857|RS28_HUMAN 40S ribosomal protein S28 OS=Homo sapiens OX=9606 GN=RPS28 PE=1 SV=1	2	2	2	7.8409	69	46.4	29	5206300
Q4VY20;Q4VY19;A0A0J9YWE8;Q59EQ2;V9HWD6;B5BU24;P31946;A0A0J9YWZ2	Q4VY20;Q4VY19;A0A0J9YWE8;Q59EQ2;V9HWD6;B5BU24;P31946;A0A0J9YWZ2	14-3-3 protein beta/alpha;14-3-3 protein beta/alpha, N-terminally processed	YWHAB;HEL-S-1	tr|Q4VY20|Q4VY20_HUMAN 14-3-3 protein beta/alpha (Fragment) OS=Homo sapiens OX=9606 GN=YWHAB PE=1 SV=1;tr|Q4VY19|Q4VY19_HUMAN 14-3-3 protein beta/alpha (Fragment) OS=Homo sapiens OX=9606 GN=YWHAB PE=1 SV=1;tr|A0A0J9YWE8|A0A0J9YWE8_HUMAN 14-3-3 protein beta	8	2	1	8.4284	74	31.1	31.1	803830
A0A024R5H0;O75531;B2R4V4	A0A024R5H0;O75531;B2R4V4	Barrier-to-autointegration factor;Barrier-to-autointegration factor, N-terminally processed	BANF1	tr|A0A024R5H0|A0A024R5H0_HUMAN Barrier to autointegration factor 1, isoform CRA_a OS=Homo sapiens OX=9606 GN=BANF1 PE=4 SV=1;sp|O75531|BAF_HUMAN Barrier-to-autointegration factor OS=Homo sapiens OX=9606 GN=BANF1 PE=1 SV=1;tr|B2R4V4|B2R4V4_HUMAN cDNA, FLJ92	3	2	2	10.058	89	7.9	34.8	36696000
Q9UBI6;Q53GD1	Q9UBI6;Q53GD1	Guanine nucleotide-binding protein G(I)/G(S)/G(O) subunit gamma-12;Guanine nucleotide-binding protein subunit gamma	GNG12	sp|Q9UBI6|GBG12_HUMAN Guanine nucleotide-binding protein G(I)/G(S)/G(O) subunit gamma-12 OS=Homo sapiens OX=9606 GN=GNG12 PE=1 SV=3;tr|Q53GD1|Q53GD1_HUMAN Guanine nucleotide-binding protein subunit gamma (Fragment) OS=Homo sapiens OX=9606 PE=2 SV=1	2	2	2	8.0061	72	15.3	37.5	12436000
M0R1V7;J3QS39;Q49A90;J3QTR3;F5H6Q2;Q3MIH3;F5GYU3;F5H2Z3;A0A248RGE3;F5H265;Q5UGI3;B4DV12;F5H388;Q5RKT7;B2RDW1;F5H747;F5GXK7;J3QKN0;Q5U5U6;Q5PY61;Q9UFQ0;Q96C32;Q96MH4;L8B4I8;L8B196;Q96H31;L8B4R0;A8K674;L8B4Z6;L8B4M0;L8B4J3;Q66K58;Q59EM9;P62987;P62979;P0CG47;P0CG48;J3QSA3;F5GZ39;M0R1M6;Q8WYN9;M0R2S1;A0A2R8Y422	M0R1V7;J3QS39;Q49A90;J3QTR3;F5H6Q2;Q3MIH3;F5GYU3;F5H2Z3;A0A248RGE3;F5H265;Q5UGI3;B4DV12;F5H388;Q5RKT7;B2RDW1;F5H747;F5GXK7;J3QKN0;Q5U5U6;Q5PY61;Q9UFQ0;Q96C32;Q96MH4;L8B4I8;L8B196;Q96H31;L8B4R0;A8K674;L8B4Z6;L8B4M0;L8B4J3;Q66K58;Q59EM9;P62987;P62979;P0CG47;P0CG48;J3QSA3;F5GZ39;M0R1M6;Q8WYN9;M0R2S1;A0A2R8Y422	Ubiquitin-60S ribosomal protein L40;Ubiquitin;60S ribosomal protein L40;Ubiquitin-40S ribosomal protein S27a;Ubiquitin;40S ribosomal protein S27a;Polyubiquitin-B;Ubiquitin;Polyubiquitin-C;Ubiquitin	UBA52;UBB;RPS27A;UBC;HEL112;DKFZp434K0435;UbC	tr|M0R1V7|M0R1V7_HUMAN Ubiquitin-60S ribosomal protein L40 (Fragment) OS=Homo sapiens OX=9606 GN=UBA52 PE=1 SV=1;tr|J3QS39|J3QS39_HUMAN Polyubiquitin-B (Fragment) OS=Homo sapiens OX=9606 GN=UBB PE=1 SV=1;tr|Q49A90|Q49A90_HUMAN RPS27A protein OS=Homo sapien	43	2	2	7.1321	63	14.3	39.7	14378000
O15020	O15020	Spectrin beta chain, non-erythrocytic 2	SPTBN2	sp|O15020|SPTN2_HUMAN Spectrin beta chain, non-erythrocytic 2 OS=Homo sapiens OX=9606 GN=SPTBN2 PE=1 SV=3	1	1	1	271.32	2390	0.3	0.3	6297100
O95425	O95425	Supervillin	SVIL	sp|O95425|SVIL_HUMAN Supervillin OS=Homo sapiens OX=9606 GN=SVIL PE=1 SV=2	1	1	1	247.74	2214	0	0.4	1986900
A0A1B0GW36;Q9H0J4	A0A1B0GW36;Q9H0J4	Glutamine-rich protein 2	QRICH2	tr|A0A1B0GW36|A0A1B0GW36_HUMAN Glutamine-rich protein 2 OS=Homo sapiens OX=9606 GN=QRICH2 PE=1 SV=1;sp|Q9H0J4|QRIC2_HUMAN Glutamine-rich protein 2 OS=Homo sapiens OX=9606 GN=QRICH2 PE=1 SV=1	2	1	1	198.71	1829	0.5	0.5	7098700
F8VY01;Q6ZV73	F8VY01;Q6ZV73	FYVE, RhoGEF and PH domain-containing protein 6	FGD6	tr|F8VY01|F8VY01_HUMAN FYVE, RhoGEF and PH domain-containing protein 6 OS=Homo sapiens OX=9606 GN=FGD6 PE=1 SV=1;sp|Q6ZV73|FGD6_HUMAN FYVE, RhoGEF and PH domain-containing protein 6 OS=Homo sapiens OX=9606 GN=FGD6 PE=1 SV=2	2	1	1	135.5	1206	0	0.7	1444800
B4E2A4;A0A024QYY9;Q5M775	B4E2A4;A0A024QYY9;Q5M775	Cytospin-B	SPECC1	tr|B4E2A4|B4E2A4_HUMAN cDNA FLJ53275, highly similar to Homo sapiens spectrin domain with coiled-coils 1 (SPECC1), transcript variant, mRNA OS=Homo sapiens OX=9606 PE=2 SV=1;tr|A0A024QYY9|A0A024QYY9_HUMAN Spectrin domain with coiled-coils 1, isoform CRA_a	3	1	1	110.29	987	0.7	0.7	4020100000
A8K2T2;A6QL62;A0A590UJS4;Q6IEH8;Q6KC79	A8K2T2;A6QL62;A0A590UJS4;Q6IEH8;Q6KC79	Nipped-B-like protein	NIPBL	tr|A8K2T2|A8K2T2_HUMAN cDNA FLJ75519 (Fragment) OS=Homo sapiens OX=9606 PE=2 SV=1;tr|A6QL62|A6QL62_HUMAN NIPBL protein (Fragment) OS=Homo sapiens OX=9606 GN=NIPBL PE=2 SV=1;tr|A0A590UJS4|A0A590UJS4_HUMAN Nipped-B protein OS=Homo sapiens OX=9606 GN=NIPBL PE	5	1	1	130.79	1173	0	0.8	0
P02461	P02461	Collagen alpha-1(III) chain	COL3A1	sp|P02461|CO3A1_HUMAN Collagen alpha-1(III) chain OS=Homo sapiens OX=9606 GN=COL3A1 PE=1 SV=4	1	1	1	138.56	1466	0	0.8	8620500
Q14126	Q14126	Desmoglein-2	DSG2	sp|Q14126|DSG2_HUMAN Desmoglein-2 OS=Homo sapiens OX=9606 GN=DSG2 PE=1 SV=2	1	1	1	122.29	1118	0	0.8	1781500
Q6YHK3	Q6YHK3	CD109 antigen	CD109	sp|Q6YHK3|CD109_HUMAN CD109 antigen OS=Homo sapiens OX=9606 GN=CD109 PE=1 SV=2	1	1	1	161.69	1445	0	0.8	0
A0A669KB61;A0A669KBG2;G3V5X4;A0A0A0MRE3;D4YW74;Q8WXH0	A0A669KB61;A0A669KBG2;G3V5X4;A0A0A0MRE3;D4YW74;Q8WXH0	Nesprin-2	SYNE2;TROPH	tr|A0A669KB61|A0A669KB61_HUMAN Nesprin-2 (Fragment) OS=Homo sapiens OX=9606 GN=SYNE2 PE=4 SV=1;tr|A0A669KBG2|A0A669KBG2_HUMAN Nesprin-2 OS=Homo sapiens OX=9606 GN=SYNE2 PE=4 SV=1;tr|G3V5X4|G3V5X4_HUMAN Nesprin-2 OS=Homo sapiens OX=9606 GN=SYNE2 PE=1 SV=1;t	6	1	1	109.06	945	0.8	0.8	3282600
Q96PQ0	Q96PQ0	VPS10 domain-containing receptor SorCS2	SORCS2	sp|Q96PQ0|SORC2_HUMAN VPS10 domain-containing receptor SorCS2 OS=Homo sapiens OX=9606 GN=SORCS2 PE=1 SV=3	1	1	1	128.15	1159	0	0.9	1157800
E7EX90;Q6MZZ3;Q14203	E7EX90;Q6MZZ3;Q14203	Dynactin subunit 1	DCTN1;DKFZp686I0746	tr|E7EX90|E7EX90_HUMAN Dynactin subunit 1 OS=Homo sapiens OX=9606 GN=DCTN1 PE=1 SV=1;tr|Q6MZZ3|Q6MZZ3_HUMAN Uncharacterized protein DKFZp686I0746 OS=Homo sapiens OX=9606 GN=DKFZp686I0746 PE=2 SV=1;sp|Q14203|DCTN1_HUMAN Dynactin subunit 1 OS=Homo sapiens OX	3	1	1	139.09	1256	0.9	0.9	9415700
Q5M9N0	Q5M9N0	Coiled-coil domain-containing protein 158	CCDC158	sp|Q5M9N0|CD158_HUMAN Coiled-coil domain-containing protein 158 OS=Homo sapiens OX=9606 GN=CCDC158 PE=2 SV=2	1	1	1	127.14	1113	0.9	0.9	26177000
Q68DL7	Q68DL7	Uncharacterized protein C18orf63	C18orf63	sp|Q68DL7|CR063_HUMAN Uncharacterized protein C18orf63 OS=Homo sapiens OX=9606 GN=C18orf63 PE=2 SV=2	1	1	1	77.23	685	0	1	58070000
B3KY11;A8KA56;A0A024R0Z3;Q9BUQ8	B3KY11;A8KA56;A0A024R0Z3;Q9BUQ8	Probable ATP-dependent RNA helicase DDX23	DDX23	tr|B3KY11|B3KY11_HUMAN cDNA FLJ46571 fis, clone THYMU3041428, highly similar to Probable ATP-dependent RNA helicase DDX23 OS=Homo sapiens OX=9606 PE=2 SV=1;tr|A8KA56|A8KA56_HUMAN cDNA FLJ77678, highly similar to Homo sapiens DEAD (Asp-Glu-Ala-Asp) box poly	4	1	1	93.233	800	1	1	6454700
A0A3B3ISJ8	A0A3B3ISJ8	CAP-Gly domain-containing linker protein 1		tr|A0A3B3ISJ8|A0A3B3ISJ8_HUMAN CAP-Gly domain-containing linker protein 1 (Fragment) OS=Homo sapiens OX=9606 GN=CLIP1 PE=1 SV=1	1	1	1	99.465	867	1	1	7100500
P54886	P54886	Delta-1-pyrroline-5-carboxylate synthase;Glutamate 5-kinase;Gamma-glutamyl phosphate reductase	ALDH18A1	sp|P54886|P5CS_HUMAN Delta-1-pyrroline-5-carboxylate synthase OS=Homo sapiens OX=9606 GN=ALDH18A1 PE=1 SV=2	1	1	1	87.301	795	1	1	23469000
K7EQ71;K7EKI8;O60437	K7EQ71;K7EKI8;O60437	Periplakin	PPL	tr|K7EQ71|K7EQ71_HUMAN Periplakin (Fragment) OS=Homo sapiens OX=9606 GN=PPL PE=1 SV=1;tr|K7EKI8|K7EKI8_HUMAN Periplakin OS=Homo sapiens OX=9606 GN=PPL PE=1 SV=1;sp|O60437|PEPL_HUMAN Periplakin OS=Homo sapiens OX=9606 GN=PPL PE=1 SV=4	3	1	1	131.37	1115	0	1.1	697900
Q6ZMZ0;Q9NV58	Q6ZMZ0;Q9NV58	E3 ubiquitin-protein ligase RNF19B;E3 ubiquitin-protein ligase RNF19A	RNF19B;RNF19A	sp|Q6ZMZ0|RN19B_HUMAN E3 ubiquitin-protein ligase RNF19B OS=Homo sapiens OX=9606 GN=RNF19B PE=1 SV=2;sp|Q9NV58|RN19A_HUMAN E3 ubiquitin-protein ligase RNF19A OS=Homo sapiens OX=9606 GN=RNF19A PE=1 SV=3	2	1	1	77.924	732	0	1.1	29181000
Q9P206	Q9P206	Uncharacterized protein KIAA1522	KIAA1522	sp|Q9P206|K1522_HUMAN Uncharacterized protein KIAA1522 OS=Homo sapiens OX=9606 GN=KIAA1522 PE=1 SV=2	1	1	1	107.09	1035	0	1.1	2471600
B4DLD1;Q13753	B4DLD1;Q13753	Laminin subunit gamma-2	LAMC2	tr|B4DLD1|B4DLD1_HUMAN cDNA FLJ57342, highly similar to Laminin gamma-2 chain OS=Homo sapiens OX=9606 PE=2 SV=1;sp|Q13753|LAMC2_HUMAN Laminin subunit gamma-2 OS=Homo sapiens OX=9606 GN=LAMC2 PE=1 SV=2	2	1	1	110.63	1010	1.1	1.1	0
Q9HAP2	Q9HAP2	MLX-interacting protein	MLXIP	sp|Q9HAP2|MLXIP_HUMAN MLX-interacting protein OS=Homo sapiens OX=9606 GN=MLXIP PE=1 SV=2	1	1	1	101.18	919	0	1.2	1317900
A0A0S2Z3R6;Q13751	A0A0S2Z3R6;Q13751	Laminin subunit beta-3	LAMB3	tr|A0A0S2Z3R6|A0A0S2Z3R6_HUMAN Laminin beta 3 isoform 1 (Fragment) OS=Homo sapiens OX=9606 GN=LAMB3 PE=2 SV=1;sp|Q13751|LAMB3_HUMAN Laminin subunit beta-3 OS=Homo sapiens OX=9606 GN=LAMB3 PE=1 SV=1	2	1	1	129.57	1172	0	1.3	990230
A0A0G2JR96;A0A0G2JQT1;X5D2F4;B3KWV6;Q7L576	A0A0G2JR96;A0A0G2JQT1;X5D2F4;B3KWV6;Q7L576	Cytoplasmic FMR1-interacting protein 1	CYFIP1	tr|A0A0G2JR96|A0A0G2JR96_HUMAN Cytoplasmic FMR1-interacting protein 1 (Fragment) OS=Homo sapiens OX=9606 GN=CYFIP1 PE=1 SV=4;tr|A0A0G2JQT1|A0A0G2JQT1_HUMAN Cytoplasmic FMR1-interacting protein 1 (Fragment) OS=Homo sapiens OX=9606 GN=CYFIP1 PE=1 SV=4;tr|X5D	5	1	1	100.3	862	0	1.4	1892900
B3KMU0;A0A0A0MSJ8;B3KMJ7;A0A024R4W0;T1ECW5;O75170	B3KMU0;A0A0A0MSJ8;B3KMJ7;A0A024R4W0;T1ECW5;O75170	Serine/threonine-protein phosphatase 6 regulatory subunit 2	PPP6R2;SAPS2	tr|B3KMU0|B3KMU0_HUMAN cDNA FLJ12607 fis, clone NT2RM4001489, highly similar to SAPS domain family member 2 OS=Homo sapiens OX=9606 PE=2 SV=1;tr|A0A0A0MSJ8|A0A0A0MSJ8_HUMAN Serine/threonine-protein phosphatase 6 regulatory subunit 2 (Fragment) OS=Homo sapi	6	1	1	51.483	492	1.4	1.4	109200000
B7Z5V2;V9HW42;Q6NUR7;E7EQR4;B2R6J2;P15311;B7Z437;B7Z9R6;J7M2B1	B7Z5V2;V9HW42;Q6NUR7;E7EQR4;B2R6J2;P15311;B7Z437	Ezrin	HEL-S-105;EZR	tr|B7Z5V2|B7Z5V2_HUMAN cDNA FLJ54141, highly similar to Ezrin OS=Homo sapiens OX=9606 PE=2 SV=1;tr|V9HW42|V9HW42_HUMAN Epididymis secretory protein Li 105 OS=Homo sapiens OX=9606 GN=HEL-S-105 PE=2 SV=1;tr|Q6NUR7|Q6NUR7_HUMAN Ezrin OS=Homo sapiens OX=9606 G	9	1	1	65.568	554	5.6	1.4	1030100
B2R704;Q14244	B2R704;Q14244	Ensconsin	MAP7	tr|B2R704|B2R704_HUMAN cDNA, FLJ93207, highly similar to Homo sapiens microtubule-associated protein 7 (MAP7), mRNA OS=Homo sapiens OX=9606 PE=2 SV=1;sp|Q14244|MAP7_HUMAN Ensconsin OS=Homo sapiens OX=9606 GN=MAP7 PE=1 SV=1	2	1	1	83.982	749	0	1.5	1745400
H0Y5N9	H0Y5N9	Collagen alpha-1(XII) chain	COL12A1	tr|H0Y5N9|H0Y5N9_HUMAN Collagen alpha-1(XII) chain (Fragment) OS=Homo sapiens OX=9606 GN=COL12A1 PE=1 SV=1	1	1	1	79.771	756	0	1.5	15121000
Q96QH2	Q96QH2	PML-RARA-regulated adapter molecule 1	PRAM1	sp|Q96QH2|PRAM_HUMAN PML-RARA-regulated adapter molecule 1 OS=Homo sapiens OX=9606 GN=PRAM1 PE=1 SV=3	1	1	1	73.968	670	1.6	1.6	0
B4DE18;A8K6K6;Q92562	B4DE18;A8K6K6;Q92562	Polyphosphoinositide phosphatase	FIG4	tr|B4DE18|B4DE18_HUMAN cDNA FLJ57101, highly similar to SAC domain-containing protein 3 OS=Homo sapiens OX=9606 PE=2 SV=1;tr|A8K6K6|A8K6K6_HUMAN cDNA FLJ76880 OS=Homo sapiens OX=9606 PE=2 SV=1;sp|Q92562|FIG4_HUMAN Polyphosphoinositide phosphatase OS=Homo s	3	1	1	69.058	601	0	1.7	8608600
O75342	O75342	Arachidonate 12-lipoxygenase, 12R-type	ALOX12B	sp|O75342|LX12B_HUMAN Arachidonate 12-lipoxygenase, 12R-type OS=Homo sapiens OX=9606 GN=ALOX12B PE=1 SV=1	1	1	1	80.355	701	0	1.7	926340
A0A0A0MRP0;Q8IWC1	A0A0A0MRP0;Q8IWC1	MAP7 domain-containing protein 3	MAP7D3	tr|A0A0A0MRP0|A0A0A0MRP0_HUMAN MAP7 domain-containing protein 3 (Fragment) OS=Homo sapiens OX=9606 GN=MAP7D3 PE=1 SV=1;sp|Q8IWC1|MA7D3_HUMAN MAP7 domain-containing protein 3 OS=Homo sapiens OX=9606 GN=MAP7D3 PE=1 SV=2	2	1	1	90.131	802	1.7	1.7	1068200
Q9HB00;Q08554	Q9HB00;Q08554	Desmocollin-1	DSC1	tr|Q9HB00|Q9HB00_HUMAN Desmocollin 1, isoform CRA_b OS=Homo sapiens OX=9606 GN=DSC1 PE=4 SV=1;sp|Q08554|DSC1_HUMAN Desmocollin-1 OS=Homo sapiens OX=9606 GN=DSC1 PE=1 SV=2	2	1	1	93.834	840	2.4	1.8	0
P13929;Q9NPL4;D3DTL4	P13929;Q9NPL4;D3DTL4	Beta-enolase;Enolase	ENO3	sp|P13929|ENOB_HUMAN Beta-enolase OS=Homo sapiens OX=9606 GN=ENO3 PE=1 SV=5;tr|Q9NPL4|Q9NPL4_HUMAN ENO3, muscle enolase 3 beta (Fragment) OS=Homo sapiens OX=9606 PE=2 SV=1;tr|D3DTL4|D3DTL4_HUMAN Enolase 3 (Beta, muscle), isoform CRA_c OS=Homo sapiens OX=96	3	1	1	46.986	434	6	1.8	2843400
B4DRJ9	B4DRJ9	cDNA FLJ51533, highly similar to Rho-associated protein kinase 2		tr|B4DRJ9|B4DRJ9_HUMAN cDNA FLJ51533, highly similar to Rho-associated protein kinase 2 OS=Homo sapiens OX=9606 PE=2 SV=1	1	1	1	87.256	746	0	1.9	0
Q546G0;P20138	Q546G0;P20138	Myeloid cell surface antigen CD33	CD33	tr|Q546G0|Q546G0_HUMAN CD33 antigen (Gp67) OS=Homo sapiens OX=9606 GN=CD33 PE=4 SV=1;sp|P20138|CD33_HUMAN Myeloid cell surface antigen CD33 OS=Homo sapiens OX=9606 GN=CD33 PE=1 SV=2	2	1	1	39.825	364	1.9	1.9	3552300
A0A024R1S6;Q6NT72;B4DIU6;A8K129;A0A024R1P7;B4E2A6;Q9UH99	A0A024R1S6;Q6NT72;B4DIU6;A8K129;A0A024R1P7;B4E2A6;Q9UH99	SUN domain-containing protein 2	UNC84B;SUN2	tr|A0A024R1S6|A0A024R1S6_HUMAN Unc-84 homolog B (C. elegans), isoform CRA_a OS=Homo sapiens OX=9606 GN=UNC84B PE=4 SV=1;tr|Q6NT72|Q6NT72_HUMAN UNC84B protein (Fragment) OS=Homo sapiens OX=9606 GN=UNC84B PE=2 SV=1;tr|B4DIU6|B4DIU6_HUMAN cDNA FLJ59542, highl	7	1	1	46.841	420	0	2.1	2206100
B4DUC6;A8K8N5;A0A024R5S4;P40818	B4DUC6;A8K8N5;A0A024R5S4;P40818	Ubiquitin carboxyl-terminal hydrolase;Ubiquitin carboxyl-terminal hydrolase 8	USP8	tr|B4DUC6|B4DUC6_HUMAN Ubiquitin carboxyl-terminal hydrolase OS=Homo sapiens OX=9606 PE=2 SV=1;tr|A8K8N5|A8K8N5_HUMAN cDNA FLJ76940, highly similar to Homo sapiens ubiquitin specific peptidase 8 (USP8), mRNA OS=Homo sapiens OX=9606 PE=2 SV=1;tr|A0A024R5S4|	4	1	1	64.111	565	2.1	2.1	35483000
Q6NSC0	Q6NSC0	HMMR protein	HMMR	tr|Q6NSC0|Q6NSC0_HUMAN HMMR protein (Fragment) OS=Homo sapiens OX=9606 GN=HMMR PE=2 SV=1	1	1	1	63.985	552	2.2	2.2	7231300
Q86UY5	Q86UY5	Protein FAM83A	FAM83A	sp|Q86UY5|FA83A_HUMAN Protein FAM83A OS=Homo sapiens OX=9606 GN=FAM83A PE=1 SV=1	1	1	1	47.457	434	0	2.3	4754200
D6W539;F5GZQ3;B4DDC9;B4DY96;P55084	D6W539;F5GZQ3;B4DDC9;B4DY96;P55084	Trifunctional enzyme subunit beta, mitochondrial;3-ketoacyl-CoA thiolase	HADHB	tr|D6W539|D6W539_HUMAN Hydroxyacyl-Coenzyme A dehydrogenase/3-ketoacyl-Coenzyme A thiolase/enoyl-Coenzyme A hydratase (Trifunctional protein), beta subunit, isoform CRA_b OS=Homo sapiens OX=9606 GN=HADHB PE=4 SV=1;tr|F5GZQ3|F5GZQ3_HUMAN Trifunctional enzym	5	1	1	40.413	372	0	2.4	1101100
B4DEB2;F5H8D7;A0A024R0S8;Q59HH7;P18887	B4DEB2;F5H8D7;A0A024R0S8;Q59HH7;P18887	DNA repair protein XRCC1	XRCC1	tr|B4DEB2|B4DEB2_HUMAN cDNA FLJ56491, highly similar to DNA-repair protein XRCC1 OS=Homo sapiens OX=9606 PE=2 SV=1;tr|F5H8D7|F5H8D7_HUMAN DNA repair protein XRCC1 OS=Homo sapiens OX=9606 GN=XRCC1 PE=1 SV=2;tr|A0A024R0S8|A0A024R0S8_HUMAN X-ray repair comple	5	1	1	43.22	400	0	2.5	4053000
Q8TBZ8	Q8TBZ8	Zinc finger protein 564	ZNF564	sp|Q8TBZ8|ZN564_HUMAN Zinc finger protein 564 OS=Homo sapiens OX=9606 GN=ZNF564 PE=1 SV=1	1	1	1	63.735	553	0	2.5	0
B3KPZ8;A0A0K0K1H9;B4DVU1;A0A0B4J1R6;B3KSI4;B4E022;V9HWD9;Q53EM5;P29401	B3KPZ8;A0A0K0K1H9;B4DVU1;A0A0B4J1R6;B3KSI4;B4E022;V9HWD9;Q53EM5;P29401	Transketolase	TKT;HEL107	tr|B3KPZ8|B3KPZ8_HUMAN cDNA FLJ32530 fis, clone SMINT2000185, highly similar to TRANSKETOLASE OS=Homo sapiens OX=9606 PE=2 SV=1;tr|A0A0K0K1H9|A0A0K0K1H9_HUMAN Epididymis secretory protein Li 48 (Fragment) OS=Homo sapiens OX=9606 GN=HEL-S-48 PE=2 SV=1;tr|B4	9	1	1	38.887	358	2.5	2.5	342750
Q96P63	Q96P63	Serpin B12	SERPINB12	sp|Q96P63|SPB12_HUMAN Serpin B12 OS=Homo sapiens OX=9606 GN=SERPINB12 PE=1 SV=1	1	1	1	46.276	405	2.5	2.5	3999800
A0A024R638	A0A024R638	HUMAN Endothelin receptor type B, isoform CRA_a	EDNRB	tr|A0A024R638|A0A024R638_HUMAN Endothelin receptor type B, isoform CRA_a OS=Homo sapiens OX=9606 GN=EDNRB PE=3 SV=1	1	1	1	59.48	532	0	2.8	8422700
B3KRY3;A0A024RDY3;P11279;Q59FZ0	B3KRY3;A0A024RDY3;P11279;Q59FZ0	Lysosome-associated membrane glycoprotein 1	LAMP1	tr|B3KRY3|B3KRY3_HUMAN cDNA FLJ35079 fis, clone PLACE6005283, highly similar to Lysosome-associated membrane glycoprotein 1 OS=Homo sapiens OX=9606 PE=2 SV=1;tr|A0A024RDY3|A0A024RDY3_HUMAN Lysosomal-associated membrane protein 1, isoform CRA_a OS=Homo sapi	4	1	1	42.585	395	5.1	2.8	1583900
Q8N274;Q09666;B4DTV0;Q6ZQN2	Q8N274;Q09666;B4DTV0;Q6ZQN2	Neuroblast differentiation-associated protein AHNAK	AHNAK	tr|Q8N274|Q8N274_HUMAN cDNA FLJ33834 fis, clone CTONG2004264, moderately similar to NEUROBLAST DIFFERENTIATION ASSOCIATED PROTEIN AHNAK OS=Homo sapiens OX=9606 PE=2 SV=1;sp|Q09666|AHNK_HUMAN Neuroblast differentiation-associated protein AHNAK OS=Homo sapie	4	1	1	86.052	791	1.5	3	3324700
D3DVA8;B4DZF6;Q59F94;Q9NRR5	D3DVA8;B4DZF6;Q59F94;Q9NRR5	Ubiquilin-4	UBQLN4	tr|D3DVA8|D3DVA8_HUMAN Ubiquilin 4, isoform CRA_a OS=Homo sapiens OX=9606 GN=UBQLN4 PE=4 SV=1;tr|B4DZF6|B4DZF6_HUMAN cDNA FLJ54206, highly similar to Ubiquilin-4 OS=Homo sapiens OX=9606 PE=2 SV=1;tr|Q59F94|Q59F94_HUMAN Ataxin-1 ubiquitin-like interacting p	4	1	1	46.026	423	0	3.5	0
Q5U077;A0A5F9ZHM4;P07195;A8MW50;A0A3B3IS95;F5H793;C9J7H8	Q5U077;A0A5F9ZHM4;P07195;A8MW50;A0A3B3IS95	L-lactate dehydrogenase;L-lactate dehydrogenase B chain	LDHB	tr|Q5U077|Q5U077_HUMAN L-lactate dehydrogenase OS=Homo sapiens OX=9606 GN=LDHB PE=2 SV=1;tr|A0A5F9ZHM4|A0A5F9ZHM4_HUMAN L-lactate dehydrogenase OS=Homo sapiens OX=9606 GN=LDHB PE=1 SV=1;sp|P07195|LDHB_HUMAN L-lactate dehydrogenase B chain OS=Homo sapiens O	7	1	0	36.638	334	11.4	3.6	0
F8VVM2;Q8NCF7;Q53HC3;B2RE88;A0A024RBE8;A0A024RBH9;Q00325	F8VVM2;Q8NCF7;Q53HC3;B2RE88;A0A024RBE8;A0A024RBH9;Q00325	Phosphate carrier protein, mitochondrial	SLC25A3	tr|F8VVM2|F8VVM2_HUMAN Phosphate carrier protein, mitochondrial OS=Homo sapiens OX=9606 GN=SLC25A3 PE=1 SV=1;tr|Q8NCF7|Q8NCF7_HUMAN cDNA FLJ90278 fis, clone NT2RP1000325, highly similar to Phosphate carrier protein, mitochondrialprecursor OS=Homo sapiens O	7	1	1	36.161	324	0	3.7	7358900
A0A0A0MRB1;A0A346JEQ3;D3DUZ3;Q16666	A0A0A0MRB1;A0A346JEQ3;D3DUZ3;Q16666	Gamma-interferon-inducible protein 16	IFI16	tr|A0A0A0MRB1|A0A0A0MRB1_HUMAN Gamma-interferon-inducible protein 16 OS=Homo sapiens OX=9606 GN=IFI16 PE=1 SV=1;tr|A0A346JEQ3|A0A346JEQ3_HUMAN IFI16 beta isoform OS=Homo sapiens OX=9606 GN=IFI16 PE=2 SV=1;tr|D3DUZ3|D3DUZ3_HUMAN Interferon, gamma-inducible	4	1	1	27.325	243	3.7	3.7	3352300
A0A024QZ77;Q96C19	A0A024QZ77;Q96C19	EF-hand domain-containing protein D2	EFHD2	tr|A0A024QZ77|A0A024QZ77_HUMAN EF-hand domain family, member D2, isoform CRA_a OS=Homo sapiens OX=9606 GN=EFHD2 PE=2 SV=1;sp|Q96C19|EFHD2_HUMAN EF-hand domain-containing protein D2 OS=Homo sapiens OX=9606 GN=EFHD2 PE=1 SV=1	2	1	1	26.697	240	0	3.8	2110800
A0A1W2PRD8;A0A0S1TJ81;A0A1W2PPA2;A0A0S1TL27;A0A1X7SBS6;A0A1W2PNI2;O95259	A0A1W2PRD8;A0A0S1TJ81;A0A1W2PPA2;A0A0S1TL27;A0A1X7SBS6;A0A1W2PNI2;O95259	Potassium voltage-gated channel subfamily H member 1	KCNH1	tr|A0A1W2PRD8|A0A1W2PRD8_HUMAN Potassium voltage-gated channel subfamily H member 1 (Fragment) OS=Homo sapiens OX=9606 GN=KCNH1 PE=1 SV=1;tr|A0A0S1TJ81|A0A0S1TJ81_HUMAN Potassium voltage-gated channel subfamily H member 1 OS=Homo sapiens OX=9606 GN=KCNH1 P	7	1	1	22.299	208	0	3.8	6992000
P16401	P16401	Histone H1.5	HIST1H1B	sp|P16401|H15_HUMAN Histone H1.5 OS=Homo sapiens OX=9606 GN=H1-5 PE=1 SV=3	1	1	0	22.58	226	4.9	4	0
J3KPH3;A0A2R8YH03;Q5VWN6	J3KPH3;A0A2R8YH03;Q5VWN6	Protein FAM208B	FAM208B	tr|J3KPH3|J3KPH3_HUMAN Protein TASOR 2 (Fragment) OS=Homo sapiens OX=9606 GN=TASOR2 PE=1 SV=8;tr|A0A2R8YH03|A0A2R8YH03_HUMAN Protein TASOR 2 OS=Homo sapiens OX=9606 GN=TASOR2 PE=1 SV=1;sp|Q5VWN6|TASO2_HUMAN Protein TASOR 2 OS=Homo sapiens OX=9606 GN=TASOR2	3	1	1	26.779	246	4.1	4.1	45782000
Q63HR1;Q5VU21;D3DQ69;D3DQ70;Q8NC51	Q63HR1;Q5VU21;D3DQ69;D3DQ70;Q8NC51	Plasminogen activator inhibitor 1 RNA-binding protein	DKFZp686P17171;SERBP1	tr|Q63HR1|Q63HR1_HUMAN Uncharacterized protein DKFZp686P17171 OS=Homo sapiens OX=9606 GN=DKFZp686P17171 PE=2 SV=1;tr|Q5VU21|Q5VU21_HUMAN PAI-1 mRNA-binding protein variant OS=Homo sapiens OX=9606 PE=2 SV=1;tr|D3DQ69|D3DQ69_HUMAN SERPINE1 mRNA binding prote	5	1	1	42.44	387	4.1	4.1	1670600
Q8NFT1;P29353	Q8NFT1;P29353	SHC-transforming protein 1	SHC1	tr|Q8NFT1|Q8NFT1_HUMAN Src homology 2 domain-containing transforming protein 1 isoform p66 (Fragment) OS=Homo sapiens OX=9606 PE=4 SV=1;sp|P29353|SHC1_HUMAN SHC-transforming protein 1 OS=Homo sapiens OX=9606 GN=SHC1 PE=1 SV=4	2	1	1	17.232	165	0	4.2	1304400
K7EN04;A0A024R2B9;Q9H2F9	K7EN04;A0A024R2B9;Q9H2F9	Coiled-coil domain-containing protein 68	CCDC68	tr|K7EN04|K7EN04_HUMAN Coiled-coil domain-containing protein 68 (Fragment) OS=Homo sapiens OX=9606 GN=CCDC68 PE=1 SV=1;tr|A0A024R2B9|A0A024R2B9_HUMAN Coiled-coil domain containing 68, isoform CRA_a OS=Homo sapiens OX=9606 GN=CCDC68 PE=4 SV=1;sp|Q9H2F9|CCD6	3	1	1	23.769	203	0	4.4	3091900
B0QZ43;E5RHW4;A0A384ME54;B2RDK6;O94905;O75477	B0QZ43;E5RHW4;A0A384ME54;B2RDK6;O94905;O75477	Erlin-2;Erlin-1	ERLIN1;ERLIN2	tr|B0QZ43|B0QZ43_HUMAN Erlin-1 (Fragment) OS=Homo sapiens OX=9606 GN=ERLIN1 PE=1 SV=1;tr|E5RHW4|E5RHW4_HUMAN Erlin-2 (Fragment) OS=Homo sapiens OX=9606 GN=ERLIN2 PE=1 SV=1;tr|A0A384ME54|A0A384ME54_HUMAN Epididymis secretory sperm binding protein OS=Homo sa	6	1	1	31.077	275	0	4.4	969880
B2CIS9;A9UFC0;P31944	B2CIS9;A9UFC0;P31944	Caspase-14;Caspase-14 subunit p17, mature form;Caspase-14 subunit p10, mature form;Caspase-14 subunit p20, intermediate form;Caspase-14 subunit p8, intermediate form	CASP14	tr|B2CIS9|B2CIS9_HUMAN Caspase 14, apoptosis-related cysteine peptidase OS=Homo sapiens OX=9606 GN=CASP14 PE=2 SV=1;tr|A9UFC0|A9UFC0_HUMAN Caspase 14 OS=Homo sapiens OX=9606 GN=CASP14 PE=2 SV=1;sp|P31944|CASPE_HUMAN Caspase-14 OS=Homo sapiens OX=9606 GN=CA	3	1	1	27.679	242	4.5	4.5	2077800
F5GY37;J3KPX7;Q99623	F5GY37;J3KPX7;Q99623	Prohibitin-2	PHB2	tr|F5GY37|F5GY37_HUMAN Prohibitin OS=Homo sapiens OX=9606 GN=PHB2 PE=1 SV=1;tr|J3KPX7|J3KPX7_HUMAN Prohibitin OS=Homo sapiens OX=9606 GN=PHB2 PE=1 SV=2;sp|Q99623|PHB2_HUMAN Prohibitin-2 OS=Homo sapiens OX=9606 GN=PHB2 PE=1 SV=2	3	1	1	29.723	267	4.5	4.5	1631200
A0A5F9ZH78;P05089	A0A5F9ZH78;P05089	Arginase-1	ARG1	tr|A0A5F9ZH78|A0A5F9ZH78_HUMAN Arginase-1 OS=Homo sapiens OX=9606 GN=ARG1 PE=1 SV=1;sp|P05089|ARGI1_HUMAN Arginase-1 OS=Homo sapiens OX=9606 GN=ARG1 PE=1 SV=2	2	1	1	25.66	237	0	4.6	1940400
H7BYN3;Q6LES8;E5KSX8;E5KSU5;Q00059	H7BYN3;Q6LES8;E5KSX8;E5KSU5;Q00059	Transcription factor A, mitochondrial	TFAM	tr|H7BYN3|H7BYN3_HUMAN Transcription factor A, mitochondrial (Fragment) OS=Homo sapiens OX=9606 GN=TFAM PE=1 SV=1;tr|Q6LES8|Q6LES8_HUMAN TFAM protein (Fragment) OS=Homo sapiens OX=9606 GN=TFAM PE=2 SV=1;tr|E5KSX8|E5KSX8_HUMAN Mitochondrial transcription fa	5	1	1	25.567	219	0	4.6	2503200
Q6IB71;A0A140VK43;P25788	Q6IB71;A0A140VK43;P25788	Proteasome subunit alpha type;Proteasome subunit alpha type-3	PSMA3	tr|Q6IB71|Q6IB71_HUMAN Proteasome subunit alpha type OS=Homo sapiens OX=9606 GN=PSMA3 PE=2 SV=1;tr|A0A140VK43|A0A140VK43_HUMAN Proteasome subunit alpha type OS=Homo sapiens OX=9606 PE=2 SV=1;sp|P25788|PSA3_HUMAN Proteasome subunit alpha type-3 OS=Homo sapi	3	1	1	28.415	255	4.7	4.7	1200200
Q5T8U3;P62424	Q5T8U3;P62424	60S ribosomal protein L7a	RPL7A	tr|Q5T8U3|Q5T8U3_HUMAN 60S ribosomal protein L7a (Fragment) OS=Homo sapiens OX=9606 GN=RPL7A PE=1 SV=1;sp|P62424|RL7A_HUMAN 60S ribosomal protein L7a OS=Homo sapiens OX=9606 GN=RPL7A PE=1 SV=2	2	1	1	21.545	191	4.7	4.7	2237700
B4DUI5;V9HWK1;Q53HE2;Q2QD09;P60174	B4DUI5;V9HWK1;Q53HE2;Q2QD09;P60174	Triosephosphate isomerase	HEL-S-49;TPI1	tr|B4DUI5|B4DUI5_HUMAN Triosephosphate isomerase OS=Homo sapiens OX=9606 PE=2 SV=1;tr|V9HWK1|V9HWK1_HUMAN Triosephosphate isomerase OS=Homo sapiens OX=9606 GN=HEL-S-49 PE=2 SV=1;tr|Q53HE2|Q53HE2_HUMAN Triosephosphate isomerase (Fragment) OS=Homo sapiens OX	5	1	1	22.871	213	10.8	4.7	371360
D6RJF0;D6RHD3	D6RJF0;D6RHD3		CENPK	tr|D6RJF0|D6RJF0_HUMAN Centromere protein K OS=Homo sapiens OX=9606 GN=CENPK PE=1 SV=1;tr|D6RHD3|D6RHD3_HUMAN Centromere protein K OS=Homo sapiens OX=9606 GN=CENPK PE=1 SV=1	2	1	1	24.231	206	0	4.9	35196000
E1P506	E1P506	Chromosome 6 open reading frame 163, isoform CRA_a	C6orf163	tr|E1P506|E1P506_HUMAN Chromosome 6 open reading frame 163, isoform CRA_a OS=Homo sapiens OX=9606 GN=C6orf163 PE=4 SV=1	1	1	1	23.738	203	4.9	4.9	21538000
A0A4D5RAB8;A0A4D5RBG5;A0A4D5RA98;A0A4D5RA76;B4DNE0;A0A4D5RAN2;A0A4D5RAC7;A0A087WVQ9;A0A4D5RAC9;Q6IPT9;Q6IPS9;Q6IPN6;Q53HR5;Q53HQ7;Q53HM9;Q53GE9;Q53G85;Q5VTE0;P68104;Q14222;Q96C29;Q8TBL1;Q6P082;Q96CD8;Q6P4C9;A0A4D5RAR2;Q504Z0;B4E2C5;Q8IUB0;Q96RE1;A0A4D5RAE2;Q9NZS6;Q53G89;A8K9C4;Q53GA1;A0A2U3TZH3;Q05639;A0A4D5RA70;A0A4D5RAB4;A0A4D5RAB0;Q6NS35;A0A4D5RAC3;A0A4D5RAA6;A0A4D5RA74;A0A4D5RA40;A6PW80;A0A2R…	A0A4D5RAB8;A0A4D5RBG5;A0A4D5RA98;A0A4D5RA76;B4DNE0;A0A4D5RAN2;A0A4D5RAC7;A0A087WVQ9;A0A4D5RAC9;Q6IPT9;Q6IPS9;Q6IPN6;Q53HR5;Q53HQ7;Q53HM9;Q53GE9;Q53G85;Q5VTE0;P68104;Q14222;Q96C29;Q8TBL1;Q6P082;Q96CD8;Q6P4C9;A0A4D5RAR2;Q504Z0;B4E2C5;Q8IUB0;Q96RE1;A0A4D5RAE2;Q9NZS6;Q53G89;A8K9C4;Q53GA1;A0A2U3TZH3;Q05639	Elongation factor 1-alpha;Putative elongation factor 1-alpha-like 3;Elongation factor 1-alpha 1;Elongation factor 1-alpha 2	EEF1A1;EEF1A1P5;EEF1A;EEF1A1L14;EEF1A2	tr|A0A4D5RAB8|A0A4D5RAB8_HUMAN Uncharacterized protein OS=Homo sapiens OX=9606 PE=4 SV=1;tr|A0A4D5RBG5|A0A4D5RBG5_HUMAN Elongation factor 1-alpha OS=Homo sapiens OX=9606 PE=3 SV=1;tr|A0A4D5RA98|A0A4D5RA98_HUMAN Elongation factor 1-alpha (Fragment) OS=Homo	69	1	1	24.103	222	20.3	5	22133000
Q59FE7	Q59FE7	Ecotropic viral integration site 5 variant		tr|Q59FE7|Q59FE7_HUMAN Ecotropic viral integration site 5 variant (Fragment) OS=Homo sapiens OX=9606 PE=2 SV=1	1	1	1	36.174	307	0	5.2	3113600
Q8IWR8;J3QR09;J3KTE4;Q53G49;P84098	Q8IWR8;J3QR09;J3KTE4;Q53G49;P84098	Ribosomal protein L19;60S ribosomal protein L19	RPL19	tr|Q8IWR8|Q8IWR8_HUMAN Ribosomal protein L19 (Fragment) OS=Homo sapiens OX=9606 PE=2 SV=1;tr|J3QR09|J3QR09_HUMAN Ribosomal protein L19 OS=Homo sapiens OX=9606 GN=RPL19 PE=1 SV=1;tr|J3KTE4|J3KTE4_HUMAN Ribosomal protein L19 OS=Homo sapiens OX=9606 GN=RPL19	5	1	1	20.819	173	5.2	5.2	5855700
H0YAT7;Q6P0N6;E7ETB9;B4DSS9;A0A494C1D7;E9PHM6;F6QMI7;F8W9J4;Q03001	H0YAT7;Q6P0N6;E7ETB9;B4DSS9;A0A494C1D7;E9PHM6;F6QMI7;F8W9J4;Q03001	Dystonin	DST	tr|H0YAT7|H0YAT7_HUMAN Dystonin (Fragment) OS=Homo sapiens OX=9606 GN=DST PE=1 SV=1;tr|Q6P0N6|Q6P0N6_HUMAN DST protein OS=Homo sapiens OX=9606 GN=DST PE=1 SV=1;tr|E7ETB9|E7ETB9_HUMAN Dystonin (Fragment) OS=Homo sapiens OX=9606 GN=DST PE=1 SV=1;tr|B4DSS9|B4	9	1	1	20.58	177	5.6	5.6	513170
A0A2R8Y6L3;F6U211;Q59GE4;A0A2R8Y7H1;S4R435;A0A2R8YFH6;A0A1W2PQS6;P46783;Q9NQ39	A0A2R8Y6L3;F6U211;Q59GE4;A0A2R8Y7H1;S4R435;A0A2R8YFH6;A0A1W2PQS6;P46783;Q9NQ39	40S ribosomal protein S10;Putative 40S ribosomal protein S10-like	RPS10;RPS10-NUDT3;RPS10P5	tr|A0A2R8Y6L3|A0A2R8Y6L3_HUMAN RPS10-NUDT3 readthrough (Fragment) OS=Homo sapiens OX=9606 GN=RPS10-NUDT3 PE=4 SV=1;tr|F6U211|F6U211_HUMAN 40S ribosomal protein S10 OS=Homo sapiens OX=9606 GN=RPS10 PE=4 SV=1;tr|Q59GE4|Q59GE4_HUMAN Ribosomal protein S10 vari	9	1	1	14.294	121	0	5.8	2349200
E7ETK0;A0A2R8Y849;A0A2R8YD14;P62847	E7ETK0;A0A2R8Y849;A0A2R8YD14;P62847	40S ribosomal protein S24	RPS24	tr|E7ETK0|E7ETK0_HUMAN 40S ribosomal protein S24 OS=Homo sapiens OX=9606 GN=RPS24 PE=1 SV=1;tr|A0A2R8Y849|A0A2R8Y849_HUMAN 40S ribosomal protein S24 OS=Homo sapiens OX=9606 GN=RPS24 PE=1 SV=1;tr|A0A2R8YD14|A0A2R8YD14_HUMAN 40S ribosomal protein S24 OS=Homo	4	1	1	15.197	131	6.1	6.1	2836900
Q9BRL5;P0DP25;P0DP24;P0DP23;B4DJ51;B2RDW0;A0A590UJC0;F8WBR5;G3V226;M0QZ52;G3V479;G3V361;A0A590UJI2;Q96HY3;A8K1M2;A0A590UK56;E7EMB3	Q9BRL5;P0DP25;P0DP24;P0DP23;B4DJ51;B2RDW0;A0A590UJC0;F8WBR5;G3V226;M0QZ52;G3V479;G3V361;A0A590UJI2;Q96HY3;A8K1M2;A0A590UK56;E7EMB3		CALM3;CALM2;CALM1	tr|Q9BRL5|Q9BRL5_HUMAN Calmodulin OS=Homo sapiens OX=9606 PE=1 SV=1;sp|P0DP25|CALM3_HUMAN Calmodulin-3 OS=Homo sapiens OX=9606 GN=CALM3 PE=1 SV=1;sp|P0DP24|CALM2_HUMAN Calmodulin-2 OS=Homo sapiens OX=9606 GN=CALM2 PE=1 SV=1;sp|P0DP23|CALM1_HUMAN Calmodulin	17	1	1	16.506	147	15	6.1	48361000
Q9H444	Q9H444	Charged multivesicular body protein 4b	CHMP4B	sp|Q9H444|CHM4B_HUMAN Charged multivesicular body protein 4b OS=Homo sapiens OX=9606 GN=CHMP4B PE=1 SV=1	1	1	1	24.95	224	0	6.2	1480600
A0A5C2G0U3;A0A5C2FVD3;A0A5C2G2X4;Q9BR23;A0A024R4U3;Q14166	A0A5C2G0U3;A0A5C2FVD3;A0A5C2G2X4;Q9BR23;A0A024R4U3;Q14166	Tubulin--tyrosine ligase-like protein 12	TTLL12	tr|A0A5C2G0U3|A0A5C2G0U3_HUMAN IGL c1033_light_IGLV1-40_IGLJ2 (Fragment) OS=Homo sapiens OX=9606 PE=2 SV=1;tr|A0A5C2FVD3|A0A5C2FVD3_HUMAN IGL c1008_light_IGLV1-40_IGLJ2 (Fragment) OS=Homo sapiens OX=9606 PE=2 SV=1;tr|A0A5C2G2X4|A0A5C2G2X4_HUMAN IGL c2305_l	6	1	1	11.634	112	6.2	6.2	2190300
C9J5L0;C9J7Q8;C9JBX7;C9J0A8;C9J471;A0A0U1RQR1;H0Y329;G8JLI5;C9JYH8;A0A0U1RR06;A0A024QYX1;Q9Y484	C9J5L0;C9J7Q8;C9JBX7;C9J0A8;C9J471;A0A0U1RQR1;H0Y329;G8JLI5;C9JYH8;A0A0U1RR06;A0A024QYX1;Q9Y484	WD repeat domain phosphoinositide-interacting protein 4	WDR45	tr|C9J5L0|C9J5L0_HUMAN WD repeat domain phosphoinositide-interacting protein 4 (Fragment) OS=Homo sapiens OX=9606 GN=WDR45 PE=1 SV=7;tr|C9J7Q8|C9J7Q8_HUMAN WD repeat domain phosphoinositide-interacting protein 4 (Fragment) OS=Homo sapiens OX=9606 GN=WDR45	12	1	1	19.828	175	6.3	6.3	22229000
G3V578;H0YJT9;Q8TDR6;A0A0A0MS87;Q9UN36	G3V578;H0YJT9;Q8TDR6;A0A0A0MS87;Q9UN36	Protein NDRG2	NDRG2	tr|G3V578|G3V578_HUMAN Protein NDRG2 OS=Homo sapiens OX=9606 GN=NDRG2 PE=1 SV=1;tr|H0YJT9|H0YJT9_HUMAN Protein NDRG2 (Fragment) OS=Homo sapiens OX=9606 GN=NDRG2 PE=1 SV=1;tr|Q8TDR6|Q8TDR6_HUMAN Cytoplasmic protein Ndr1 OS=Homo sapiens OX=9606 PE=2 SV=1;tr|	5	1	1	31.093	284	6.3	6.3	43057000
A0A5C2GWK8;A0A5C2GK16;A0A5C2FY23;A0A5C2H1A1;A0A5C2GXR5;A0A5C2GW53;A0A5C2GVB4;A0A5C2GUJ4;A0A5C2GRE3;A0A5C2GC73;A0A5C2GBS2;A0A5C2GB45;A0A5C2G8H2;A0A5C2G6Q5;A0A5C2G1Q3;A0A5C2G0H2;A0A5C2FXT6;A0A5C2G5M4;A0A5C2FXZ8;B7ZMG8;A0A5H1ZRS2;A0A087X0Q4;A0A5C2GPW8;A0A5C2G9L9;A0A5C2GSG6;A0A5C2GMG1;A0A5C2GM63;A0A5C2GJK3;A0A5C2GIJ9;A0A5C2GEG4;A0A5C2G265;A0A5C2FYK8;A0A5C2GWX1;A0A5C2GW49;A0A5C2GVG8;A0A5C2GN85;A0A5C2G…	A0A5C2GWK8;A0A5C2GK16;A0A5C2FY23;A0A5C2H1A1;A0A5C2GXR5;A0A5C2GW53;A0A5C2GVB4;A0A5C2GUJ4;A0A5C2GRE3;A0A5C2GC73;A0A5C2GBS2;A0A5C2GB45;A0A5C2G8H2;A0A5C2G6Q5;A0A5C2G1Q3;A0A5C2G0H2;A0A5C2FXT6;A0A5C2G5M4;A0A5C2FXZ8;B7ZMG8;A0A5H1ZRS2;A0A087X0Q4;A0A5C2GPW8;A0A5C2G9L9;A0A5C2GSG6;A0A5C2GMG1;A0A5C2GM63;A0A5C2GJK3;A0A5C2GIJ9;A0A5C2GEG4;A0A5C2G265;A0A5C2FYK8;A0A5C2GWX1;A0A5C2GW49;A0A5C2GVG8;A0A5C2GN85;A0A5C2G…	Ig kappa chain V-II region FR;Ig kappa chain V-II region Cum	IGKV2-40;IGKV2D-28	tr|A0A5C2GWK8|A0A5C2GWK8_HUMAN IG c98_light_IGKV2D-28_IGKJ1 (Fragment) OS=Homo sapiens OX=9606 PE=2 SV=1;tr|A0A5C2GK16|A0A5C2GK16_HUMAN IG c1122_light_IGKV2-28_IGKJ2 (Fragment) OS=Homo sapiens OX=9606 PE=2 SV=1;tr|A0A5C2FY23|A0A5C2FY23_HUMAN IGL c1861_ligh	221	1	0	12.093	111	12.6	6.3	3608600
H3BU31;H3BM89;B4DMJ6;Q59GY2;P36578	H3BU31;H3BM89;B4DMJ6;Q59GY2;P36578	60S ribosomal protein L4	RPL4	tr|H3BU31|H3BU31_HUMAN 60S ribosomal protein L4 (Fragment) OS=Homo sapiens OX=9606 GN=RPL4 PE=1 SV=1;tr|H3BM89|H3BM89_HUMAN 60S ribosomal protein L4 OS=Homo sapiens OX=9606 GN=RPL4 PE=1 SV=1;tr|B4DMJ6|B4DMJ6_HUMAN cDNA FLJ50996, highly similar to 60S ribos	5	1	1	18.966	171	6.4	6.4	2457400
Q5TEJ7;B2R7E8;P15927	Q5TEJ7;B2R7E8;P15927	Replication protein A 32 kDa subunit	RPA2	tr|Q5TEJ7|Q5TEJ7_HUMAN Replication protein A 32 kDa subunit (Fragment) OS=Homo sapiens OX=9606 GN=RPA2 PE=1 SV=1;tr|B2R7E8|B2R7E8_HUMAN cDNA, FLJ93412, highly similar to Homo sapiens replication protein A2, 32kDa (RPA2), mRNA OS=Homo sapiens OX=9606 PE=2 S	3	1	1	19.433	179	0	6.7	15198000
A8K0E1	A8K0E1	cDNA FLJ78351		tr|A8K0E1|A8K0E1_HUMAN cDNA FLJ78351 OS=Homo sapiens OX=9606 PE=2 SV=1	1	1	1	14.244	118	0	6.8	0
B4DFY1	B4DFY1	cDNA FLJ53730, highly similar to Clusterin-associated protein 1		tr|B4DFY1|B4DFY1_HUMAN cDNA FLJ53730, highly similar to Clusterin-associated protein 1 OS=Homo sapiens OX=9606 PE=2 SV=1	1	1	1	22.266	191	0	6.8	0
E7EX53;A0A2R8Y738;B4DLP4;A0A2R8YEM3;E7EQV9;A0A024R2Q4;P61313	E7EX53;A0A2R8Y738;B4DLP4;A0A2R8YEM3;E7EQV9;A0A024R2Q4;P61313	Ribosomal protein L15;60S ribosomal protein L15	RPL15	tr|E7EX53|E7EX53_HUMAN Ribosomal protein L15 (Fragment) OS=Homo sapiens OX=9606 GN=RPL15 PE=1 SV=1;tr|A0A2R8Y738|A0A2R8Y738_HUMAN Ribosomal protein L15 (Fragment) OS=Homo sapiens OX=9606 GN=RPL15 PE=1 SV=1;tr|B4DLP4|B4DLP4_HUMAN Ribosomal protein L15 OS=Ho	7	1	1	15.722	133	6.8	6.8	3443100
I3L3P7;B2R4W8;A8K7H3;P62244	I3L3P7;B2R4W8;A8K7H3;P62244	40S ribosomal protein S15a	RPS15A;hCG_1994130	tr|I3L3P7|I3L3P7_HUMAN 40S ribosomal protein S15a OS=Homo sapiens OX=9606 GN=RPS15A PE=1 SV=1;tr|B2R4W8|B2R4W8_HUMAN HCG1994130, isoform CRA_a OS=Homo sapiens OX=9606 GN=hCG_1994130 PE=2 SV=1;tr|A8K7H3|A8K7H3_HUMAN cDNA FLJ77670, highly similar to Homo sap	4	1	1	11.477	100	7	7	2396400
B3KM55;B4E1U3;Q59GD5;B4DTI0;B7Z9W3;B4DT29;B4DXW1;Q59FV6;A0A024RAI1;Q9P1U1;P61158	B3KM55;B4E1U3;Q59GD5;B4DTI0;B7Z9W3;B4DT29;B4DXW1;Q59FV6;A0A024RAI1;Q9P1U1;P61158	Actin-related protein 3B;Actin-related protein 3	ACTR3;ACTR3B	tr|B3KM55|B3KM55_HUMAN cDNA FLJ10336 fis, clone NT2RM2000691, highly similar to Homo sapiens ARP3 actin-related protein 3 homolog B (yeast) (ACTR3B), mRNA OS=Homo sapiens OX=9606 PE=2 SV=1;tr|B4E1U3|B4E1U3_HUMAN cDNA FLJ52216, highly similar to Actin-like	11	1	1	14.458	126	0	7.1	3800800
F8W1Q8;Q687H4;Q687H3;F8W1J1;A0A1W2PPC7;F8VUG8;B3KVG6;B3KVG3;A0A024R0W7;Q96MT3	F8W1Q8;Q687H4;Q687H3;F8W1J1;A0A1W2PPC7;F8VUG8;B3KVG6;B3KVG3;A0A024R0W7;Q96MT3	Prickle-like protein 1	PRICKLE1;RILP	tr|F8W1Q8|F8W1Q8_HUMAN Prickle-like protein 1 (Fragment) OS=Homo sapiens OX=9606 GN=PRICKLE1 PE=1 SV=8;tr|Q687H4|Q687H4_HUMAN REST/NRSF-interacting LIM domain protein (Fragment) OS=Homo sapiens OX=9606 GN=RILP PE=2 SV=1;tr|Q687H3|Q687H3_HUMAN REST/NRSF-int	10	1	1	12.588	109	0	7.3	0
C9J4X2;A0A0S2Z4E7;C9IZL7;C9JYS8;A8K525;A0A0S2Z4Z9;Q15233	C9J4X2;A0A0S2Z4E7;C9IZL7;C9JYS8;A8K525;A0A0S2Z4Z9;Q15233	Non-POU domain-containing octamer-binding protein	NONO	tr|C9J4X2|C9J4X2_HUMAN Non-POU domain-containing octamer-binding protein (Fragment) OS=Homo sapiens OX=9606 GN=NONO PE=1 SV=1;tr|A0A0S2Z4E7|A0A0S2Z4E7_HUMAN Non-POU domain containing octamer-binding isoform 2 OS=Homo sapiens OX=9606 GN=NONO PE=2 SV=1;tr|C9	7	1	1	14.528	124	0	7.3	1036300
H0Y3X5;H0Y7R7;Q6NZX3;Q53Z63;B2RBH2;P21589	H0Y3X5;H0Y7R7;Q6NZX3;Q53Z63;B2RBH2;P21589	5-nucleotidase	NT5E	tr|H0Y3X5|H0Y3X5_HUMAN 5-nucleotidase (Fragment) OS=Homo sapiens OX=9606 GN=NT5E PE=1 SV=1;tr|H0Y7R7|H0Y7R7_HUMAN 5-nucleotidase (Fragment) OS=Homo sapiens OX=9606 GN=NT5E PE=1 SV=1;tr|Q6NZX3|Q6NZX3_HUMAN 5-nucleotidase, ecto (CD73) OS=Homo sapiens OX=9	6	1	1	20.164	179	0	7.3	1176700
A0A384MR27;P09382	A0A384MR27;P09382	Galectin-1	LGALS1	tr|A0A384MR27|A0A384MR27_HUMAN Galectin OS=Homo sapiens OX=9606 PE=2 SV=1;sp|P09382|LEG1_HUMAN Galectin-1 OS=Homo sapiens OX=9606 GN=LGALS1 PE=1 SV=2	2	1	1	14.716	135	7.4	7.4	1254700
E9PP36;E9PKZ0;E9PKU4;P62917	E9PP36;E9PKZ0;E9PKU4;P62917	60S ribosomal protein L8	RPL8	tr|E9PP36|E9PP36_HUMAN 60S ribosomal protein L8 OS=Homo sapiens OX=9606 GN=RPL8 PE=1 SV=1;tr|E9PKZ0|E9PKZ0_HUMAN 60S ribosomal protein L8 (Fragment) OS=Homo sapiens OX=9606 GN=RPL8 PE=1 SV=1;tr|E9PKU4|E9PKU4_HUMAN 60S ribosomal protein L8 (Fragment) OS=Hom	4	1	1	16.18	148	7.4	7.4	2197600
K7EMV3;K7EP01;B4E380;A0A590UJJ6;B4DEB1;K7EK07;Q5TEC6;B2R6Y1;B2R4P9;K7ES00;Q6NXT2;Q71DI3;Q16695;P84243;P68431	K7EMV3;K7EP01;B4E380;A0A590UJJ6;B4DEB1;K7EK07;Q5TEC6;B2R6Y1;B2R4P9;K7ES00;Q6NXT2;Q71DI3;Q16695;P84243;P68431	Histone H3;Histone H3.3C;Histone H3.2;Histone H3.1t;Histone H3.3;Histone H3.1	H3F3B;H3F3A;HIST2H3PS2;H3F3C;HIST2H3A;HIST3H3;HIST1H3A	tr|K7EMV3|K7EMV3_HUMAN Histone H3 OS=Homo sapiens OX=9606 GN=H3-3B PE=1 SV=1;tr|K7EP01|K7EP01_HUMAN Histone H3.3 OS=Homo sapiens OX=9606 GN=H3-3B PE=1 SV=1;tr|B4E380|B4E380_HUMAN Histone H3 OS=Homo sapiens OX=9606 PE=2 SV=1;tr|A0A590UJJ6|A0A590UJJ6_HUMAN H	15	1	1	10.334	92	7.6	7.6	9325900
Q1W6G9;P02008	Q1W6G9;P02008	Hemoglobin subunit zeta	HBZ	tr|Q1W6G9|Q1W6G9_HUMAN Hemoglobin zeta subunit OS=Homo sapiens OX=9606 GN=HBZ PE=3 SV=1;sp|P02008|HBAZ_HUMAN Hemoglobin subunit zeta OS=Homo sapiens OX=9606 GN=HBZ PE=1 SV=2	2	1	1	15.621	142	7.7	7.7	30085000
A0A0A0MS96;X6RJS7;A0A087WZR3;H9KVA9;A0A0D9SF50;P46736	A0A0A0MS96;X6RJS7;A0A087WZR3;H9KVA9;A0A0D9SF50;P46736	Lys-63-specific deubiquitinase BRCC36	BRCC3	tr|A0A0A0MS96|A0A0A0MS96_HUMAN Lys-63-specific deubiquitinase BRCC36 (Fragment) OS=Homo sapiens OX=9606 GN=BRCC3 PE=1 SV=1;tr|X6RJS7|X6RJS7_HUMAN Lys-63-specific deubiquitinase BRCC36 (Fragment) OS=Homo sapiens OX=9606 GN=BRCC3 PE=1 SV=1;tr|A0A087WZR3|A0A0	6	1	1	10.364	90	0	7.8	2150800
H0Y9U2;H0Y9K7;Q9BSV4;A0A384N5Z8;P23246	H0Y9U2;H0Y9K7;Q9BSV4;A0A384N5Z8;P23246	Splicing factor, proline- and glutamine-rich	SFPQ	tr|H0Y9U2|H0Y9U2_HUMAN Splicing factor, proline- and glutamine-rich (Fragment) OS=Homo sapiens OX=9606 GN=SFPQ PE=1 SV=1;tr|H0Y9K7|H0Y9K7_HUMAN Splicing factor, proline- and glutamine-rich (Fragment) OS=Homo sapiens OX=9606 GN=SFPQ PE=1 SV=1;tr|Q9BSV4|Q9BS	5	1	1	9.3866	88	0	8	1158400
C9J9S3;C9JP48;V9HW04;P62140	C9J9S3;C9JP48;V9HW04;P62140	Serine/threonine-protein phosphatase;Serine/threonine-protein phosphatase PP1-beta catalytic subunit	PPP1CB;HEL-S-80p	tr|C9J9S3|C9J9S3_HUMAN Serine/threonine-protein phosphatase (Fragment) OS=Homo sapiens OX=9606 GN=PPP1CB PE=1 SV=1;tr|C9JP48|C9JP48_HUMAN Serine/threonine-protein phosphatase (Fragment) OS=Homo sapiens OX=9606 GN=PPP1CB PE=1 SV=1;tr|V9HW04|V9HW04_HUMAN Ser	4	1	1	14.265	125	0	8	2456500
P62851	P62851	40S ribosomal protein S25	RPS25	sp|P62851|RS25_HUMAN 40S ribosomal protein S25 OS=Homo sapiens OX=9606 GN=RPS25 PE=1 SV=1	1	1	1	13.742	125	8	8	3458300
Q8NF93;J7M832;E7E8T7;A9UF06;A9UEZ8;A9UF00;A9UEZ7;A9UEZ5;A2RQD6;B4E065;A0A2X0SFQ7;A9UEZ6;A9UF02;P11274	Q8NF93;J7M832;E7E8T7;A9UF06;A9UEZ8;A9UF00;A9UEZ7;A9UEZ5;A2RQD6;B4E065;A0A2X0SFQ7;A9UEZ6;A9UF02;P11274	Non-specific protein-tyrosine kinase;Breakpoint cluster region protein	BCR/ABL1 fusion;BCR-ABL1;BCR/ABL fusion;BCR	tr|Q8NF93|Q8NF93_HUMAN BCRE3/ABL1A11 fusion protein (Fragment) OS=Homo sapiens OX=9606 GN=BCR/ABL1 fusion PE=2 SV=1;tr|J7M832|J7M832_HUMAN BCR/FGFR1 chimera protein (Fragment) OS=Homo sapiens OX=9606 PE=2 SV=1;tr|E7E8T7|E7E8T7_HUMAN BCR-ABL1 e8a2 variant (	14	1	1	15.658	148	0	8.1	2319400
P47929	P47929	Galectin-7	LGALS7	sp|P47929|LEG7_HUMAN Galectin-7 OS=Homo sapiens OX=9606 GN=LGALS7 PE=1 SV=2	1	1	1	15.075	136	8.1	8.1	6787600
B4E3S7;A0A494C065;A0A494C0D3;Q5JSZ5	B4E3S7;A0A494C065;A0A494C0D3;Q5JSZ5	Protein PRRC2B	hCG_30195;PRRC2B	tr|B4E3S7|B4E3S7_HUMAN HCG30195, isoform CRA_e OS=Homo sapiens OX=9606 GN=hCG_30195 PE=2 SV=1;tr|A0A494C065|A0A494C065_HUMAN Protein PRRC2B (Fragment) OS=Homo sapiens OX=9606 GN=PRRC2B PE=1 SV=1;tr|A0A494C0D3|A0A494C0D3_HUMAN Protein PRRC2B (Fragment) OS=H	4	1	1	15.998	152	0	8.6	5272200
V9HWH9;B2R5H0;P31949	V9HWH9;B2R5H0;P31949	Protein S100;Protein S100-A11;Protein S100-A11, N-terminally processed	HEL-S-43;S100A11	tr|V9HWH9|V9HWH9_HUMAN Protein S100 OS=Homo sapiens OX=9606 GN=HEL-S-43 PE=2 SV=1;tr|B2R5H0|B2R5H0_HUMAN Protein S100 OS=Homo sapiens OX=9606 PE=2 SV=1;sp|P31949|S10AB_HUMAN Protein S100-A11 OS=Homo sapiens OX=9606 GN=S100A11 PE=1 SV=2	3	1	1	11.74	105	8.6	8.6	1250100
P27482	P27482	Calmodulin-like protein 3	CALML3	sp|P27482|CALL3_HUMAN Calmodulin-like protein 3 OS=Homo sapiens OX=9606 GN=CALML3 PE=1 SV=2	1	1	1	16.891	149	0	8.7	2855500
J3QSB4;Q6NZ55;A8K4C8;P26373	J3QSB4;Q6NZ55;A8K4C8;P26373	60S ribosomal protein L13	RPL13	tr|J3QSB4|J3QSB4_HUMAN 60S ribosomal protein L13 (Fragment) OS=Homo sapiens OX=9606 GN=RPL13 PE=1 SV=1;tr|Q6NZ55|Q6NZ55_HUMAN 60S ribosomal protein L13 OS=Homo sapiens OX=9606 GN=RPL13 PE=1 SV=1;tr|A8K4C8|A8K4C8_HUMAN 60S ribosomal protein L13 OS=Homo sapi	4	1	1	14.692	126	8.7	8.7	2989600
Q9NSP3;Q2TU80;A8YXX4;P15104	Q9NSP3;Q2TU80;A8YXX4;P15104	Glutamine synthetase	DKFZp434M0813;PIG43;PIG59;GLUL	tr|Q9NSP3|Q9NSP3_HUMAN cDNA FLJ35555 fis, clone SPLEN2004773, highly similar to GLUTAMINE SYNTHETASE OS=Homo sapiens OX=9606 GN=DKFZp434M0813 PE=2 SV=1;tr|Q2TU80|Q2TU80_HUMAN Proliferation-inducing protein 43 OS=Homo sapiens OX=9606 GN=PIG43 PE=2 SV=1;tr|A	4	1	1	12.637	112	0	8.9	302470
F6RFD5;V9HWA6;P60981	F6RFD5;V9HWA6;P60981	Destrin	DSTN;HEL32	tr|F6RFD5|F6RFD5_HUMAN Destrin OS=Homo sapiens OX=9606 GN=DSTN PE=1 SV=1;tr|V9HWA6|V9HWA6_HUMAN Epididymis luminal protein 32 OS=Homo sapiens OX=9606 GN=HEL32 PE=2 SV=1;sp|P60981|DEST_HUMAN Destrin OS=Homo sapiens OX=9606 GN=DSTN PE=1 SV=3	3	1	1	15.397	135	8.9	8.9	2725600
B7ZLF8;P35321;P22528	B7ZLF8;P35321;P22528	Cornifin-A;Cornifin-B	SPRR1A;SPRR1B	tr|B7ZLF8|B7ZLF8_HUMAN Uncharacterized protein OS=Homo sapiens OX=9606 PE=2 SV=1;sp|P35321|SPR1A_HUMAN Cornifin-A OS=Homo sapiens OX=9606 GN=SPRR1A PE=1 SV=2;sp|P22528|SPR1B_HUMAN Cornifin-B OS=Homo sapiens OX=9606 GN=SPRR1B PE=1 SV=2	3	1	1	9.9355	89	9	9	9309000
I3NI52;A6NNS2	I3NI52;A6NNS2	Dehydrogenase/reductase SDR family member 7C	DHRS7C	tr|I3NI52|I3NI52_HUMAN Dehydrogenase/reductase SDR family member 7C (Fragment) OS=Homo sapiens OX=9606 GN=DHRS7C PE=1 SV=3;sp|A6NNS2|DRS7C_HUMAN Dehydrogenase/reductase SDR family member 7C OS=Homo sapiens OX=9606 GN=DHRS7C PE=2 SV=3	2	1	1	14.99	132	0	9.1	0
P03973	P03973	Antileukoproteinase	SLPI	sp|P03973|SLPI_HUMAN Antileukoproteinase OS=Homo sapiens OX=9606 GN=SLPI PE=1 SV=2	1	1	1	14.326	132	0	9.1	1478400
Q567R0;A0A096LP55;P07919	Q567R0;A0A096LP55;P07919	Cytochrome b-c1 complex subunit 6;Cytochrome b-c1 complex subunit 6, mitochondrial	UQCRH;UQCRHL	tr|Q567R0|Q567R0_HUMAN UQCRH protein OS=Homo sapiens OX=9606 GN=UQCRH PE=2 SV=1;sp|A0A096LP55|QCR6L_HUMAN Cytochrome b-c1 complex subunit 6-like, mitochondrial OS=Homo sapiens OX=9606 GN=UQCRHL PE=3 SV=1;sp|P07919|QCR6_HUMAN Cytochrome b-c1 complex subunit	3	1	1	9.9533	85	9.4	9.4	774810
A0A5C2GAB1;A0A5C2G4T0	A0A5C2GAB1;A0A5C2G4T0			tr|A0A5C2GAB1|A0A5C2GAB1_HUMAN IGH + IGL c25_light_IGLV3-1_IGLJ2 (Fragment) OS=Homo sapiens OX=9606 PE=2 SV=1;tr|A0A5C2G4T0|A0A5C2G4T0_HUMAN IGL c2925_light_IGLV3-1_IGLJ3 (Fragment) OS=Homo sapiens OX=9606 PE=2 SV=1	2	1	1	11.623	106	9.4	9.4	7720200
Q0VAS5;B2R4R0;P62805	Q0VAS5;B2R4R0;P62805	Histone H4	HIST1H4H;HIST1H4A	tr|Q0VAS5|Q0VAS5_HUMAN Histone H4 OS=Homo sapiens OX=9606 GN=HIST1H4H PE=2 SV=1;tr|B2R4R0|B2R4R0_HUMAN Histone H4 OS=Homo sapiens OX=9606 GN=HIST1H4J PE=2 SV=1;sp|P62805|H4_HUMAN Histone H4 OS=Homo sapiens OX=9606 GN=H4C1 PE=1 SV=2	3	1	1	11.314	103	0	9.7	2105400
A0A087WT48;A0A024R6S1;O60884	A0A087WT48;A0A024R6S1;O60884	DnaJ homolog subfamily A member 2	DNAJA2	tr|A0A087WT48|A0A087WT48_HUMAN DnaJ homolog subfamily A member 2 (Fragment) OS=Homo sapiens OX=9606 GN=DNAJA2 PE=1 SV=1;tr|A0A024R6S1|A0A024R6S1_HUMAN DnaJ (Hsp40) homolog, subfamily A, member 2, isoform CRA_a OS=Homo sapiens OX=9606 GN=DNAJA2 PE=3 SV=1;sp	3	1	1	14.688	134	9.7	9.7	849760
A0A024R3V9;Q9NX34;Q9BTI9;A0A140VJQ2;A0A0S2Z4G7;A4ZU86;A0A0S2Z491;P06748	A0A024R3V9;Q9NX34;Q9BTI9;A0A140VJQ2;A0A0S2Z4G7;A4ZU86;A0A0S2Z491;P06748	Nucleophosmin	hCG_37498;NPM1	tr|A0A024R3V9|A0A024R3V9_HUMAN HCG37498, isoform CRA_b OS=Homo sapiens OX=9606 GN=hCG_37498 PE=4 SV=1;tr|Q9NX34|Q9NX34_HUMAN cDNA FLJ20465 fis, clone KAT06236 OS=Homo sapiens OX=9606 PE=2 SV=1;tr|Q9BTI9|Q9BTI9_HUMAN NPM1 protein (Fragment) OS=Homo sapiens	8	1	1	10.98	92	9.8	9.8	3948900
A0A5C2G8V6	A0A5C2G8V6	IGH + IGL c184_heavy_IGHV1-2_IGHD5-24_IGHJ3		tr|A0A5C2G8V6|A0A5C2G8V6_HUMAN IGH + IGL c184_heavy_IGHV1-2_IGHD5-24_IGHJ3 (Fragment) OS=Homo sapiens OX=9606 PE=2 SV=1	1	1	1	13.722	122	9.8	9.8	196460000
Q5NV79;A0A5C2GY72;A0A5C2GV73;A0A5C2FXV4;A0A5C2GTT2;A0A5C2GIK7;A0A075B6I1	Q5NV79;A0A5C2GY72;A0A5C2GV73;A0A5C2FXV4;A0A5C2GTT2;A0A5C2GIK7;A0A075B6I1		V5-4;IGLV4-60	tr|Q5NV79|Q5NV79_HUMAN V5-4 protein (Fragment) OS=Homo sapiens OX=9606 GN=V5-4 PE=4 SV=1;tr|A0A5C2GY72|A0A5C2GY72_HUMAN IG c1853_light_IGLV4-60_IGLJ2 (Fragment) OS=Homo sapiens OX=9606 PE=2 SV=1;tr|A0A5C2GV73|A0A5C2GV73_HUMAN IG c693_light_IGLV4-60_IGLJ3 (	7	1	1	10.678	99	0	10.1	25222000
A0A5C2G8G7	A0A5C2G8G7	V5-4 protein		tr|A0A5C2G8G7|A0A5C2G8G7_HUMAN IGL c320_light_IGKV1-5_IGKJ4 (Fragment) OS=Homo sapiens OX=9606 PE=2 SV=1	1	1	1	11.659	107	0	10.3	1013200
A0A5C2GKT9	A0A5C2GKT9	IG c713_light_IGKV1-5_IGKJ4		tr|A0A5C2GKT9|A0A5C2GKT9_HUMAN IG c713_light_IGKV1-5_IGKJ4 (Fragment) OS=Homo sapiens OX=9606 PE=2 SV=1	1	1	1	11.552	107	0	10.3	3348300
A0A5C2H271	A0A5C2H271	IG c1046_light_IGKV1-5_IGKJ3		tr|A0A5C2H271|A0A5C2H271_HUMAN IG c1046_light_IGKV1-5_IGKJ3 (Fragment) OS=Homo sapiens OX=9606 PE=2 SV=1	1	1	1	11.639	107	10.3	10.3	15350000
F2Z388;A0A024R866;P42766	F2Z388;A0A024R866;P42766	60S ribosomal protein L35	RPL35	tr|F2Z388|F2Z388_HUMAN 60S ribosomal protein L35 OS=Homo sapiens OX=9606 GN=RPL35 PE=1 SV=1;tr|A0A024R866|A0A024R866_HUMAN Ribosomal protein L35, isoform CRA_a OS=Homo sapiens OX=9606 GN=RPL35 PE=3 SV=1;sp|P42766|RL35_HUMAN 60S ribosomal protein L35 OS=Hom	3	1	1	10.645	96	0	10.4	3361300
A0A0D9SEM9	A0A0D9SEM9	ATP-dependent RNA helicase DDX39A	DDX39A	tr|A0A0D9SEM9|A0A0D9SEM9_HUMAN ATP-dependent RNA helicase DDX39A (Fragment) OS=Homo sapiens OX=9606 GN=DDX39A PE=1 SV=1	1	1	1	10.925	96	0	10.4	4156400
A0A5C2GCB7;A0A5C2G929;A0A5C2G6Q0;A0A5C2G430	A0A5C2GCB7;A0A5C2G929;A0A5C2G6Q0;A0A5C2G430			tr|A0A5C2GCB7|A0A5C2GCB7_HUMAN IGH + IGL c104_light_IGKV1-5_IGKJ2 (Fragment) OS=Homo sapiens OX=9606 PE=2 SV=1;tr|A0A5C2G929|A0A5C2G929_HUMAN IGL c4207_light_IGKV1-5_IGKJ3 (Fragment) OS=Homo sapiens OX=9606 PE=2 SV=1;tr|A0A5C2G6Q0|A0A5C2G6Q0_HUMAN IGL c403	4	1	1	11.578	106	0	10.4	3794900
A0A5C2GKE9	A0A5C2GKE9	IGH + IGL c507_light_IGKV1-5_IGKJ1		tr|A0A5C2GKE9|A0A5C2GKE9_HUMAN IGH + IGL c507_light_IGKV1-5_IGKJ1 (Fragment) OS=Homo sapiens OX=9606 PE=2 SV=1	1	1	1	11.55	106	10.4	10.4	5872500
B8ZZ81;Q53SG6;O00116	B8ZZ81;Q53SG6;O00116	Alkyldihydroxyacetonephosphate synthase, peroxisomal	AGPS	tr|B8ZZ81|B8ZZ81_HUMAN Alkylglycerone-phosphate synthase OS=Homo sapiens OX=9606 GN=AGPS PE=1 SV=1;tr|Q53SG6|Q53SG6_HUMAN Alkylglycerone-phosphate synthase (Fragment) OS=Homo sapiens OX=9606 GN=AGPS PE=3 SV=1;sp|O00116|ADAS_HUMAN Alkyldihydroxyacetonephosp	3	1	1	20.214	189	0	10.6	19070000
M0R1M5;M0R3H0;M0R210;Q6IPX4;P62249	M0R1M5;M0R3H0;M0R210;Q6IPX4;P62249	40S ribosomal protein S16	RPS16	tr|M0R1M5|M0R1M5_HUMAN 40S ribosomal protein S16 (Fragment) OS=Homo sapiens OX=9606 GN=RPS16 PE=1 SV=1;tr|M0R3H0|M0R3H0_HUMAN 40S ribosomal protein S16 OS=Homo sapiens OX=9606 GN=RPS16 PE=1 SV=1;tr|M0R210|M0R210_HUMAN 40S ribosomal protein S16 OS=Homo sapi	5	1	1	9.366	85	10.6	10.6	39866000
A0A5C2GNC4	A0A5C2GNC4	IG c742_light_IGKV1-5_IGKJ1		tr|A0A5C2GNC4|A0A5C2GNC4_HUMAN IG c742_light_IGKV1-5_IGKJ1 (Fragment) OS=Homo sapiens OX=9606 PE=2 SV=1	1	1	1	11.438	103	0	10.7	20208000
K7EII2;B4DP81;Q8TAP6	K7EII2;B4DP81;Q8TAP6	Centrosomal protein of 76 kDa	CEP76	tr|K7EII2|K7EII2_HUMAN Centrosomal protein of 76 kDa OS=Homo sapiens OX=9606 GN=CEP76 PE=1 SV=1;tr|B4DP81|B4DP81_HUMAN Centrosomal protein of 76 kDa OS=Homo sapiens OX=9606 GN=CEP76 PE=1 SV=1;sp|Q8TAP6|CEP76_HUMAN Centrosomal protein of 76 kDa OS=Homo sapi	3	1	1	8.5769	74	10.8	10.8	22949000
F2Z2E8	F2Z2E8	Bromodomain-containing protein 9	BRD9	tr|F2Z2E8|F2Z2E8_HUMAN Bromodomain-containing protein 9 OS=Homo sapiens OX=9606 GN=BRD9 PE=4 SV=1	1	1	1	10.886	90	0	11.1	737130
B8ZZK4;H7C2W9;C9JU56;B7Z4E3;B2R4C1;B7Z4C8;P62899	B8ZZK4;H7C2W9;C9JU56;B7Z4E3;B2R4C1;B7Z4C8;P62899	60S ribosomal protein L31	RPL31	tr|B8ZZK4|B8ZZK4_HUMAN 60S ribosomal protein L31 OS=Homo sapiens OX=9606 GN=RPL31 PE=1 SV=1;tr|H7C2W9|H7C2W9_HUMAN 60S ribosomal protein L31 (Fragment) OS=Homo sapiens OX=9606 GN=RPL31 PE=1 SV=1;tr|C9JU56|C9JU56_HUMAN 60S ribosomal protein L31 (Fragment) O	7	1	1	8.9876	79	11.4	11.4	4144900
P05109	P05109	Protein S100-A8;Protein S100-A8, N-terminally processed	S100A8	sp|P05109|S10A8_HUMAN Protein S100-A8 OS=Homo sapiens OX=9606 GN=S100A8 PE=1 SV=1	1	1	1	10.834	93	0	11.8	20363000
A0A384MDN2;Q7RTT3	A0A384MDN2;Q7RTT3	Protein SSX9	SSX9	tr|A0A384MDN2|A0A384MDN2_HUMAN Epididymis secretory sperm binding protein OS=Homo sapiens OX=9606 PE=2 SV=1;sp|Q7RTT3|SSX9_HUMAN Putative protein SSX9 OS=Homo sapiens OX=9606 GN=SSX9P PE=5 SV=1	2	1	1	21.553	188	0	12.2	79420000
A7YQ73	A7YQ73	Peptidylprolyl isomerase	FKBP9	tr|A7YQ73|A7YQ73_HUMAN Peptidylprolyl isomerase (Fragment) OS=Homo sapiens OX=9606 GN=FKBP9 PE=2 SV=1	1	1	1	16.096	147	0	12.2	0
C9JD14;B1AKQ8;C9JZN1;F6X3N5;F6UT28;F5H8J8;F5H100;C9JIS1;C9JXA5;F5H0S8;E7EP32;Q59G26;E9PCP0;Q6FHM2;F1T0G5;F1T0G4;B2R6K4;A8K3F6;A0A140VJJ8;Q9HAV0;P62879;P62873;P16520	C9JD14;B1AKQ8;C9JZN1;F6X3N5;F6UT28;F5H8J8;F5H100;C9JIS1;C9JXA5;F5H0S8;E7EP32;Q59G26;E9PCP0;Q6FHM2;F1T0G5;F1T0G4;B2R6K4;A8K3F6;A0A140VJJ8;Q9HAV0;P62879;P62873;P16520	Guanine nucleotide-binding protein subunit beta-4;Guanine nucleotide-binding protein G(I)/G(S)/G(T) subunit beta-2;Guanine nucleotide-binding protein G(I)/G(S)/G(T) subunit beta-1;Guanine nucleotide-binding protein G(I)/G(S)/G(T) subunit beta-3	GNB4;GNB1;GNB2;GNB3	tr|C9JD14|C9JD14_HUMAN Guanine nucleotide-binding protein subunit beta-4 (Fragment) OS=Homo sapiens OX=9606 GN=GNB4 PE=1 SV=1;tr|B1AKQ8|B1AKQ8_HUMAN Guanine nucleotide-binding protein G(I)/G(S)/G(T) subunit beta-1 (Fragment) OS=Homo sapiens OX=9606 GN=GNB1	23	1	1	9.1033	79	12.7	12.7	9536800
Q5ZEZ4;H0YJ11;H0YJW3;H7C5W8;A1L0V1;B3KUX9;B4DFY0;B7Z2W3;H9KV75;B7Z565;A0A024R694;P12814	Q5ZEZ4;H0YJ11;H0YJW3;H7C5W8;A1L0V1;B3KUX9;B4DFY0;B7Z2W3;H9KV75;B7Z565;A0A024R694;P12814	Alpha-actinin-1	ACTN1	tr|Q5ZEZ4|Q5ZEZ4_HUMAN Alpha-actinin 1 (Fragment) OS=Homo sapiens OX=9606 GN=ACTN1 PE=2 SV=1;tr|H0YJ11|H0YJ11_HUMAN Alpha-actinin-1 (Fragment) OS=Homo sapiens OX=9606 GN=ACTN1 PE=1 SV=1;tr|H0YJW3|H0YJW3_HUMAN Alpha-actinin-1 (Fragment) OS=Homo sapiens OX=9	12	1	1	10.195	86	0	12.8	1354200
Q71RG1	Q71RG1	FP291		tr|Q71RG1|Q71RG1_HUMAN FP291 OS=Homo sapiens OX=9606 PE=2 SV=1	1	1	1	15.087	141	14.2	13.5	880460000
L8E8N0	L8E8N0	Alternative protein C12orf51	C12orf51	tr|L8E8N0|L8E8N0_HUMAN Alternative protein C12orf51 OS=Homo sapiens OX=9606 GN=C12orf51 PE=4 SV=1	1	1	1	9.03	81	13.6	13.6	2203700
G5E9R3;M0R0A1;C9J4Z3;Q6P4E4;E9PEL3;M0R2L6;P61513;A6NKH3	G5E9R3;M0R0A1;C9J4Z3;Q6P4E4;E9PEL3;M0R2L6;P61513;A6NKH3	60S ribosomal protein L37a;Putative 60S ribosomal protein L37a-like protein	RPL37A;RPL37AP8	tr|G5E9R3|G5E9R3_HUMAN 60S ribosomal protein L37a OS=Homo sapiens OX=9606 GN=RPL37A PE=1 SV=1;tr|M0R0A1|M0R0A1_HUMAN 60S ribosomal protein L37a OS=Homo sapiens OX=9606 GN=RPL37A PE=1 SV=1;tr|C9J4Z3|C9J4Z3_HUMAN 60S ribosomal protein L37a OS=Homo sapiens OX	8	1	1	6.5677	58	13.8	13.8	3428900
D6RGE0;D6RED7;D6RAS7;B7Z3M5;H0Y8L7;D6RB09;E9PFI5;D6RG13;D6RAT0;Q6NXR8;A8K4W0;P61247	D6RGE0;D6RED7;D6RAS7;B7Z3M5;H0Y8L7;D6RB09;E9PFI5;D6RG13;D6RAT0;Q6NXR8;A8K4W0;P61247	40S ribosomal protein S3a	RPS3A	tr|D6RGE0|D6RGE0_HUMAN 40S ribosomal protein S3a (Fragment) OS=Homo sapiens OX=9606 GN=RPS3A PE=1 SV=1;tr|D6RED7|D6RED7_HUMAN 40S ribosomal protein S3a (Fragment) OS=Homo sapiens OX=9606 GN=RPS3A PE=1 SV=1;tr|D6RAS7|D6RAS7_HUMAN 40S ribosomal protein S3a (	12	1	1	7.2853	65	13.8	13.8	5684700
Q53FE1;P56134	Q53FE1;P56134	ATP synthase subunit f, mitochondrial	ATP5J2	tr|Q53FE1|Q53FE1_HUMAN ATP synthase, H+ transporting, mitochondrial F0 complex, subunit f isoform 2a variant (Fragment) OS=Homo sapiens OX=9606 PE=2 SV=1;sp|P56134|ATPK_HUMAN ATP synthase subunit f, mitochondrial OS=Homo sapiens OX=9606 GN=ATP5MF PE=1 SV=3	2	1	1	10.904	94	13.8	13.8	2782900
D6RGK8;D6R909;D6RAU2;E9PD14;B4E0C3;D6RBD0;B4DWC6;D6RFX4;D6RFZ9;B4DVD2;D6RHH4;D6R9Z1;D6RAC2;D6R9L0;E9KL35;D6REE5;P63244	D6RGK8;D6R909;D6RAU2;E9PD14;B4E0C3;D6RBD0;B4DWC6;D6RFX4;D6RFZ9;B4DVD2;D6RHH4;D6R9Z1;D6RAC2;D6R9L0;E9KL35;D6REE5;P63244	Guanine nucleotide-binding protein subunit beta-2-like 1;Guanine nucleotide-binding protein subunit beta-2-like 1, N-terminally processed	GNB2L1	tr|D6RGK8|D6RGK8_HUMAN Receptor of-activated protein C kinase 1 OS=Homo sapiens OX=9606 GN=RACK1 PE=1 SV=1;tr|D6R909|D6R909_HUMAN Receptor of-activated protein C kinase 1 OS=Homo sapiens OX=9606 GN=RACK1 PE=1 SV=1;tr|D6RAU2|D6RAU2_HUMAN Receptor of-activat	17	1	1	8.1444	71	0	14.1	1389100
A0A024R8P8;P63173	A0A024R8P8;P63173	60S ribosomal protein L38	RPL38	tr|A0A024R8P8|A0A024R8P8_HUMAN Ribosomal protein L38, isoform CRA_a OS=Homo sapiens OX=9606 GN=RPL38 PE=3 SV=1;sp|P63173|RL38_HUMAN 60S ribosomal protein L38 OS=Homo sapiens OX=9606 GN=RPL38 PE=1 SV=2	2	1	1	8.2178	70	0	14.3	5428800
Q9HCY8	Q9HCY8	Protein S100-A14	S100A14	sp|Q9HCY8|S10AE_HUMAN Protein S100-A14 OS=Homo sapiens OX=9606 GN=S100A14 PE=1 SV=1	1	1	1	11.662	104	0	14.4	2281500
A2J1N8	A2J1N8	Rheumatoid factor RF-ET11		tr|A2J1N8|A2J1N8_HUMAN Rheumatoid factor RF-ET11 (Fragment) OS=Homo sapiens OX=9606 PE=2 SV=1	1	1	1	10.208	95	0	14.7	11245000
Q6T598;A0A0S2Z4Q3;A0A0S2Z4K2;P62633	Q6T598;A0A0S2Z4Q3;A0A0S2Z4K2;P62633	Cellular nucleic acid-binding protein	CNBP	tr|Q6T598|Q6T598_HUMAN Cellular nucleic acid binding protein (Fragment) OS=Homo sapiens OX=9606 PE=2 SV=1;tr|A0A0S2Z4Q3|A0A0S2Z4Q3_HUMAN CCHC-type zinc finger nucleic acid binding protein isoform 1 (Fragment) OS=Homo sapiens OX=9606 GN=CNBP PE=2 SV=1;tr|A0	4	1	1	5.9386	54	14.8	14.8	988930
A0A5C2FTW2	A0A5C2FTW2	IGL c152_light_IGKV1D-13_IGKJ5		tr|A0A5C2FTW2|A0A5C2FTW2_HUMAN IGL c152_light_IGKV1D-13_IGKJ5 (Fragment) OS=Homo sapiens OX=9606 PE=2 SV=1	1	1	1	11.387	107	0	15	31154000
Q6E433;Q6IBA2;Q59G24;P53999	Q6E433;Q6IBA2;Q59G24;P53999	Activated RNA polymerase II transcriptional coactivator p15	PC4;SUB1	tr|Q6E433|Q6E433_HUMAN Activated RNA polymerase II transcription cofactor 4 (Fragment) OS=Homo sapiens OX=9606 PE=2 SV=1;tr|Q6IBA2|Q6IBA2_HUMAN PC4 protein OS=Homo sapiens OX=9606 GN=PC4 PE=2 SV=1;tr|Q59G24|Q59G24_HUMAN Activated RNA polymerase II transcri	4	1	1	8.6549	73	15.1	15.1	0
Q9BZU1;A2A3R5;Q96DV6;A2A3R6;P62753	Q9BZU1;A2A3R5;Q96DV6;A2A3R6;P62753	40S ribosomal protein S6	RPS6	tr|Q9BZU1|Q9BZU1_HUMAN PNAS-20 OS=Homo sapiens OX=9606 PE=2 SV=1;tr|A2A3R5|A2A3R5_HUMAN 40S ribosomal protein S6 OS=Homo sapiens OX=9606 GN=RPS6 PE=1 SV=1;tr|Q96DV6|Q96DV6_HUMAN 40S ribosomal protein S6 OS=Homo sapiens OX=9606 GN=RPS6 PE=2 SV=1;tr|A2A3R6|A	5	1	1	9.0247	79	15.2	15.2	0
Q75MC8;E9PCS6;C9J296;B4E0S2;E7EPA6;G3XAI2;P07942	Q75MC8;E9PCS6;C9J296;B4E0S2;E7EPA6;G3XAI2;P07942	Laminin subunit beta-1	LAMB1	tr|Q75MC8|Q75MC8_HUMAN Laminin, beta 1 (LAMB1) (Fragment) OS=Homo sapiens OX=9606 GN=LAMB1 PE=4 SV=1;tr|E9PCS6|E9PCS6_HUMAN Laminin subunit beta-1 (Fragment) OS=Homo sapiens OX=9606 GN=LAMB1 PE=1 SV=1;tr|C9J296|C9J296_HUMAN Laminin subunit beta-1 (Fragment	7	1	1	7.7179	71	0	15.5	1570000000
A0A024R5Q9	A0A024R5Q9	HCG1982563		tr|A0A024R5Q9|A0A024R5Q9_HUMAN HCG1982563 OS=Homo sapiens OX=9606 GN=hCG_1982563 PE=4 SV=1	1	1	1	14.232	122	0	15.6	134770000
Q53SZ4;G1UI39;F8VPD4;P27708	Q53SZ4;G1UI39;F8VPD4;P27708	CAD protein;Glutamine-dependent carbamoyl-phosphate synthase;Aspartate carbamoyltransferase;Dihydroorotase	CAD	tr|Q53SZ4|Q53SZ4_HUMAN Uncharacterized protein CAD (Fragment) OS=Homo sapiens OX=9606 GN=CAD PE=4 SV=1;tr|G1UI39|G1UI39_HUMAN CAD protein (Fragment) OS=Homo sapiens OX=9606 GN=CAD PE=2 SV=1;tr|F8VPD4|F8VPD4_HUMAN CAD protein OS=Homo sapiens OX=9606 GN=CAD	4	1	1	7.8239	74	0	16.2	0
B3KUL2	B3KUL2	cDNA FLJ40148 fis, clone TESTI2013610, highly similar to Homo sapiens solute carrier family 30		tr|B3KUL2|B3KUL2_HUMAN cDNA FLJ40148 fis, clone TESTI2013610, highly similar to Homo sapiens solute carrier family 30, member 10 (SLC30A10), transcript variant 1, mRNA OS=Homo sapiens OX=9606 PE=2 SV=1	1	1	1	12.352	111	16.2	16.2	162800000
Q8N7I9	Q8N7I9	cDNA FLJ25492 fis, clone CBR01389		tr|Q8N7I9|Q8N7I9_HUMAN cDNA FLJ25492 fis, clone CBR01389 OS=Homo sapiens OX=9606 PE=2 SV=1	1	1	1	13.911	134	0	16.4	6435800
L8E9D4	L8E9D4	Alternative protein BRE	BRE	tr|L8E9D4|L8E9D4_HUMAN Alternative protein BRE OS=Homo sapiens OX=9606 GN=BRE PE=4 SV=1	1	1	1	6.7297	59	0	16.9	3900400
C9JA05;D6RHJ6;D6RD17;P01591	C9JA05;D6RHJ6;D6RD17;P01591	Immunoglobulin J chain	JCHAIN;IGJ	tr|C9JA05|C9JA05_HUMAN Immunoglobulin J chain (Fragment) OS=Homo sapiens OX=9606 GN=JCHAIN PE=1 SV=1;tr|D6RHJ6|D6RHJ6_HUMAN Immunoglobulin J chain (Fragment) OS=Homo sapiens OX=9606 GN=JCHAIN PE=1 SV=1;tr|D6RD17|D6RD17_HUMAN Immunoglobulin J chain (Fragmen	4	1	1	8.1675	70	0	17.1	1335500
L8E779	L8E779	Alternative protein FGFR2	FGFR2	tr|L8E779|L8E779_HUMAN Alternative protein FGFR2 OS=Homo sapiens OX=9606 GN=FGFR2 PE=4 SV=1	1	1	1	7.6569	69	0	17.4	6394200
J3KSJ0;A0A087WY81;J3KRB3;A0A087WWH0;J3QS96;A0A087WXM6;J3QQT2;J3KRX5;A0A024R261;A0A0A6YYL6;P18621	J3KSJ0;A0A087WY81;J3KRB3;A0A087WWH0;J3QS96;A0A087WXM6;J3QQT2;J3KRX5;A0A024R261;A0A0A6YYL6;P18621	60S ribosomal protein L17	RPL17;hCG_24487;RPL17-C18orf32	tr|J3KSJ0|J3KSJ0_HUMAN 60S ribosomal protein L17 (Fragment) OS=Homo sapiens OX=9606 GN=RPL17 PE=1 SV=1;tr|A0A087WY81|A0A087WY81_HUMAN 60S ribosomal protein L17 (Fragment) OS=Homo sapiens OX=9606 GN=RPL17 PE=1 SV=6;tr|J3KRB3|J3KRB3_HUMAN 60S ribosomal prote	11	1	1	6.5045	56	0	17.9	4047000
D6RF17;D6RDL0;E7EQJ0;D6RAM1;D6R9T0;D6RFM3;D6RIT2;E7EN40;D6RIU0;D6RDU3;D6RJ04;D6RIH9;D6RBM0;E9PCY7;A0A384MEJ3;G8JLB6;P31943	D6RF17;D6RDL0;E7EQJ0;D6RAM1;D6R9T0;D6RFM3;D6RIT2;E7EN40;D6RIU0;D6RDU3;D6RJ04;D6RIH9;D6RBM0;E9PCY7;A0A384MEJ3;G8JLB6;P31943	Heterogeneous nuclear ribonucleoprotein H;Heterogeneous nuclear ribonucleoprotein H, N-terminally processed	HNRNPH1	tr|D6RF17|D6RF17_HUMAN Heterogeneous nuclear ribonucleoprotein H (Fragment) OS=Homo sapiens OX=9606 GN=HNRNPH1 PE=1 SV=1;tr|D6RDL0|D6RDL0_HUMAN Heterogeneous nuclear ribonucleoprotein H (Fragment) OS=Homo sapiens OX=9606 GN=HNRNPH1 PE=1 SV=1;tr|E7EQJ0|E7EQ	17	1	1	5.4862	49	0	18.4	755400
K7EMA7;B9EJE3;H7BY10;K7EJV9;K7ERT8;A8MUS3;P62750	K7EMA7;B9EJE3;H7BY10;K7EJV9;K7ERT8;A8MUS3;P62750	60S ribosomal protein L23a	RPL23A;RPL23AL	tr|K7EMA7|K7EMA7_HUMAN 60S ribosomal protein L23a OS=Homo sapiens OX=9606 GN=RPL23A PE=1 SV=1;tr|B9EJE3|B9EJE3_HUMAN 60S ribosomal protein L23A like OS=Homo sapiens OX=9606 GN=RPL23AL PE=2 SV=1;tr|H7BY10|H7BY10_HUMAN 60S ribosomal protein L23a (Fragment) O	7	1	1	7.9232	70	18.6	18.6	4556200
A0A5H1ZRQ3;A0A4P8J4D6;A0A4P8J2G1;P0DOX7;Q0KKI6;Q5EFE6;V9HW34;Q6PJF2;Q7Z3Y4;Q6PIL8;Q6P5S8;Q6GMX0;Q8TCD0;P01834	A0A5H1ZRQ3;A0A4P8J4D6;A0A4P8J2G1;P0DOX7;Q0KKI6;Q5EFE6;V9HW34;Q6PJF2;Q7Z3Y4;Q6PIL8;Q6P5S8;Q6GMX0;Q8TCD0;P01834	Ig kappa chain C region	HEL-213;IGK@;IGKC	tr|A0A5H1ZRQ3|A0A5H1ZRQ3_HUMAN Immunoglobulin kappa constant (Fragment) OS=Homo sapiens OX=9606 GN=IGKC PE=1 SV=1;tr|A0A4P8J4D6|A0A4P8J4D6_HUMAN IgK_IGKV1-27 (Fragment) OS=Homo sapiens OX=9606 PE=2 SV=1;tr|A0A4P8J2G1|A0A4P8J2G1_HUMAN IgK_IGKV2D-29 (Fragmen	14	1	1	11.609	107	0	18.7	5061300
D2WHG0;A5Y0M9;F5H2U8;F5H2A4;F6LHU9;Q1M183;F5H6H0;P52926	D2WHG0;A5Y0M9;F5H2U8;F5H2A4;F6LHU9;Q1M183;F5H6H0;P52926	High mobility group protein HMGI-C	HMGA2	tr|D2WHG0|D2WHG0_HUMAN HMGA2/COG5 fusion protein (Fragment) OS=Homo sapiens OX=9606 PE=2 SV=1;tr|A5Y0M9|A5Y0M9_HUMAN HMGA2/WIF1 fusion protein (Fragment) OS=Homo sapiens OX=9606 PE=2 SV=1;tr|F5H2U8|F5H2U8_HUMAN High mobility group protein HMGI-C OS=Homo sa	8	1	1	7.5606	67	0	19.4	8741900
Q15530;B3KSV8;Q86VA8;Q92777	Q15530;B3KSV8;Q86VA8;Q92777	Synapsin-2	syn2;SYN2	tr|Q15530|Q15530_HUMAN Synapsin II (Fragment) OS=Homo sapiens OX=9606 GN=syn2 PE=4 SV=1;tr|B3KSV8|B3KSV8_HUMAN cDNA FLJ37145 fis, clone BRACE2024781, highly similar to Synapsin-2 OS=Homo sapiens OX=9606 PE=2 SV=1;tr|Q86VA8|Q86VA8_HUMAN Synapsin II OS=Homo	4	1	1	4.2188	36	0	19.4	1566000
Q8WVB5;Q8TDC4;A0A140VJP8;A0A024R6T4;Q8N339;P80297;P04732;P02795;P13640	Q8WVB5;Q8TDC4;A0A140VJP8;A0A024R6T4;Q8N339;P80297;P04732;P02795;P13640	Metallothionein;Metallothionein-1M;Metallothionein-1X;Metallothionein-1E;Metallothionein-2;Metallothionein-1G	MT1X;MT1M;MT1E;MT2A;MT1G	tr|Q8WVB5|Q8WVB5_HUMAN Metallothionein OS=Homo sapiens OX=9606 GN=MT1X PE=2 SV=1;tr|Q8TDC4|Q8TDC4_HUMAN Metallothionein OS=Homo sapiens OX=9606 PE=2 SV=1;tr|A0A140VJP8|A0A140VJP8_HUMAN Metallothionein OS=Homo sapiens OX=9606 PE=2 SV=1;tr|A0A024R6T4|A0A024R	9	1	1	6.0542	61	19.7	19.7	2549900
A0A1W2PRE1;A2A2R6;A0A1W2PQK2;A0A087WTB6;Q5JWD1;H0Y7E8;A0A1W2PRJ7;A0A087WZE5;A0A1W2PS82;A0A3B3IUA8;Q5JWE9;Q93020;H0Y7F4;A1LQ23;Q8N2B4;Q5T697;B3KP89;A0A142CHG9;Q5FWY2;A0A0S2Z3S5;A8K1Y9;A0A0S2Z3H8;P11488;P63096;P19087;P09471;P08754;A8MTJ3;P04899;P38405;P63092;Q5JWF2	A0A1W2PRE1;A2A2R6;A0A1W2PQK2;A0A087WTB6;Q5JWD1;H0Y7E8;A0A1W2PRJ7;A0A087WZE5;A0A1W2PS82;A0A3B3IUA8;Q5JWE9;Q93020;H0Y7F4;A1LQ23;Q8N2B4;Q5T697;B3KP89;A0A142CHG9;Q5FWY2;A0A0S2Z3S5;A8K1Y9;A0A0S2Z3H8;P11488;P63096;P19087;P09471;P08754;A8MTJ3;P04899;P38405;P63092;Q5JWF2	Guanine nucleotide-binding protein G(t) subunit alpha-1;Guanine nucleotide-binding protein G(i) subunit alpha-1;Guanine nucleotide-binding protein G(t) subunit alpha-2;Guanine nucleotide-binding protein G(o) subunit alpha;Guanine nucleotide-binding protein G(k) subunit alpha;Guanine nucleotide-binding protein G(t) subunit alpha-3;Guanine nucleotide-binding protein G(i) subunit alpha-2;Guanine nuc…	GNAS;GNAO1;GNAT2;WUGSC:H_LUCA16.1;GNAL;GNAT1;GNAI1;GNAI3;GNAT3;GNAI2	tr|A0A1W2PRE1|A0A1W2PRE1_HUMAN Guanine nucleotide-binding protein G(o) subunit alpha OS=Homo sapiens OX=9606 GN=GNAO1 PE=1 SV=1;tr|A2A2R6|A2A2R6_HUMAN Guanine nucleotide-binding protein G(s) subunit alpha isoforms short (Fragment) OS=Homo sapiens OX=9606 G	32	1	1	5.7186	54	0	20.4	1847600
A0A0U1RQJ0;Q7Z2V5;B4DZQ7;Q59E92;B4DNG2;B4DN41;J3KTA4;B5BUE6;A0A1X7SBZ2;A0A5H1ZRQ2;A0A1W2PQ51;Q59F66;P17844;Q92841	A0A0U1RQJ0;Q7Z2V5;B4DZQ7;Q59E92;B4DNG2;B4DN41;J3KTA4;B5BUE6;A0A1X7SBZ2;A0A5H1ZRQ2;A0A1W2PQ51;Q59F66;P17844;Q92841	Probable ATP-dependent RNA helicase DDX5;Probable ATP-dependent RNA helicase DDX17	DKFZp686J01190;DDX5;DDX17	tr|A0A0U1RQJ0|A0A0U1RQJ0_HUMAN Probable ATP-dependent RNA helicase DDX17 (Fragment) OS=Homo sapiens OX=9606 GN=DDX17 PE=1 SV=1;tr|Q7Z2V5|Q7Z2V5_HUMAN Uncharacterized protein DKFZp686J01190 (Fragment) OS=Homo sapiens OX=9606 GN=DKFZp686J01190 PE=2 SV=1;tr|B	14	1	1	5.9768	56	0	21.4	1442000
L0R512	L0R512	Alternative protein NCAM2	NCAM2	tr|L0R512|L0R512_HUMAN Alternative protein NCAM2 OS=Homo sapiens OX=9606 GN=NCAM2 PE=4 SV=1	1	1	1	4.7347	42	21.4	21.4	462200000
E9PNS2;E9PIC4;E9PNS6;Q09028	E9PNS2;E9PIC4;E9PNS6;Q09028	Histone-binding protein RBBP4	RBBP4	tr|E9PNS2|E9PNS2_HUMAN Histone-binding protein RBBP4 OS=Homo sapiens OX=9606 GN=RBBP4 PE=1 SV=1;tr|E9PIC4|E9PIC4_HUMAN Histone-binding protein RBBP4 OS=Homo sapiens OX=9606 GN=RBBP4 PE=1 SV=1;tr|E9PNS6|E9PNS6_HUMAN Histone-binding protein RBBP4 OS=Homo sap	4	1	1	7.5495	62	0	22.6	1643800
L0R4V5	L0R4V5	Alternative protein CBL	CBL	tr|L0R4V5|L0R4V5_HUMAN Alternative protein CBL OS=Homo sapiens OX=9606 GN=CBL PE=4 SV=1	1	1	1	5.6247	51	27.5	27.5	2024700
K7EJT5;K7EP65;K7EKS7;K7ELC4;K7EMH1;K7ERI7;Q7Z4W8;P35268	K7EJT5;K7EP65;K7EKS7;K7ELC4;K7EMH1;K7ERI7;Q7Z4W8;P35268	60S ribosomal protein L22	RPL22	tr|K7EJT5|K7EJT5_HUMAN 60S ribosomal protein L22 (Fragment) OS=Homo sapiens OX=9606 GN=RPL22 PE=1 SV=1;tr|K7EP65|K7EP65_HUMAN 60S ribosomal protein L22 (Fragment) OS=Homo sapiens OX=9606 GN=RPL22 PE=1 SV=1;tr|K7EKS7|K7EKS7_HUMAN Uncharacterized protein OS=	8	1	1	5.0827	47	51.1	27.7	5679600
A0A4Y5R233	A0A4Y5R233	Purnergic receptor P2X 7		tr|A0A4Y5R233|A0A4Y5R233_HUMAN Purnergic receptor P2X 7 (Fragment) OS=Homo sapiens OX=9606 GN=P2RX7 PE=4 SV=1	1	1	1	3.0034	27	29.6	29.6	2736000
L0R4X6	L0R4X6	Alternative protein FAM13A	FAM13A	tr|L0R4X6|L0R4X6_HUMAN Alternative protein FAM13A OS=Homo sapiens OX=9606 GN=FAM13A PE=4 SV=1	1	1	1	4.9767	41	0	31.7	4140600
K7EJM4;B3KUF8;A0A024R1Z6;Q99536	K7EJM4;B3KUF8;A0A024R1Z6;Q99536	Synaptic vesicle membrane protein VAT-1 homolog	VAT1	tr|K7EJM4|K7EJM4_HUMAN Synaptic vesicle membrane protein VAT-1 homolog (Fragment) OS=Homo sapiens OX=9606 GN=VAT1 PE=1 SV=1;tr|B3KUF8|B3KUF8_HUMAN cDNA FLJ39753 fis, clone SMINT2018343, highly similar to Synaptic vesicle membrane protein VAT-1homolog OS=Ho	4	1	1	3.2388	30	0	36.7	0
Q05C82;Q6NVI1;P29966	Q05C82;Q6NVI1;P29966	Myristoylated alanine-rich C-kinase substrate	MARCKS	tr|Q05C82|Q05C82_HUMAN MARCKS protein (Fragment) OS=Homo sapiens OX=9606 GN=MARCKS PE=2 SV=1;tr|Q6NVI1|Q6NVI1_HUMAN MARCKS protein (Fragment) OS=Homo sapiens OX=9606 GN=MARCKS PE=2 SV=1;sp|P29966|MARCS_HUMAN Myristoylated alanine-rich C-kinase substrate OS	3	1	1	4.5819	47	40.4	40.4	310000
H3BT02;B4DJL6	H3BT02;B4DJL6	Integrator complex subunit 14	VWA9	tr|H3BT02|H3BT02_HUMAN Integrator complex subunit 14 (Fragment) OS=Homo sapiens OX=9606 GN=INTS14 PE=4 SV=1;tr|B4DJL6|B4DJL6_HUMAN Integrator complex subunit 14 OS=Homo sapiens OX=9606 GN=INTS14 PE=1 SV=1	2	1	1	4.3348	39	43.6	43.6	7262300

## Sheet: IgG
Protein IDs	Majority protein IDs	Protein names	Gene names	Fasta headers	Number of proteins	Peptides R2557-IgG	Unique peptides R2557-IgG	Mol. weight [kDa]	Sequence length	Sequence coverage R2557-IgG [%]	LFQ intensity R2557-IgG
A0A024R1N1;P35579;A0A0U4BW16;Q86XU5;B4E3S1;Q6ZNL4;Q99529;Q5BKV1;A0A024QZJ6;A0A024QZJ4;B1PS43;P35749;B1AH99;Q7Z7R0;O14729;O14794;A0A494C024;Q2PS10;Q68D89;Q9UMJ0;A8CLL2;Q66K75;B4DFX9;B4DRV3;B4E0I9;REV__B4DQZ7;REV__S4R3H4;REV__E7EQT4;REV__Q9UKV3;Q59EV3;A5YM51;V9HWC1;A0A087X0T3;P12883;P13535;Q9UKX3;Q9Y623;P13533;P12882;P11055;Q9UKX2;A7E2Y1	A0A024R1N1;P35579;A0A0U4BW16;Q86XU5	Myosin-9	MYH9	tr|A0A024R1N1|A0A024R1N1_HUMAN Myosin, heavy polypeptide 9, non-muscle, isoform CRA_a OS=Homo sapiens OX=9606 GN=MYH9 PE=3 SV=1;sp|P35579|MYH9_HUMAN Myosin-9 OS=Homo sapiens OX=9606 GN=MYH9 PE=1 SV=4;tr|A0A0U4BW16|A0A0U4BW16_HUMAN Non-muscle myosin heavy c	42	72	63	226.53	1960	36.4	2855300000
Q15149;H0YDN1;D3DWL0;Q96IE3;E9PMV1;A0A075B730;P58107;E9PQ28;E9PIA2;E9PKG0;A0A5F9ZGX0;H3BPE1;H3BQK9;Q9UPN3	Q15149;H0YDN1	Plectin	PLEC	sp|Q15149|PLEC_HUMAN Plectin OS=Homo sapiens OX=9606 GN=PLEC PE=1 SV=3;tr|H0YDN1|H0YDN1_HUMAN Plectin OS=Homo sapiens OX=9606 GN=PLEC PE=1 SV=9	14	43	43	531.78	4684	9	2760500000
P15924;Q4LE79;B4E2A0;B4DKX6;G1UI31;Q6ZP16;B4DWT7	P15924;Q4LE79	Desmoplakin	DSP;DSP variant protein	sp|P15924|DESP_HUMAN Desmoplakin OS=Homo sapiens OX=9606 GN=DSP PE=1 SV=3;tr|Q4LE79|Q4LE79_HUMAN DSP variant protein (Fragment) OS=Homo sapiens OX=9606 GN=DSP variant protein PE=2 SV=1	7	25	25	331.77	2871	8.3	285180000
P49327;A0A0U1RQF0;Q6PJJ3	P49327;A0A0U1RQF0	Fatty acid synthase;[Acyl-carrier-protein] S-acetyltransferase;[Acyl-carrier-protein] S-malonyltransferase;3-oxoacyl-[acyl-carrier-protein] synthase;3-oxoacyl-[acyl-carrier-protein] reductase;3-hydroxyacyl-[acyl-carrier-protein] dehydratase;Enoyl-[acyl-carrier-protein] reductase;Oleoyl-[acyl-carrier-protein] hydrolase	FASN	sp|P49327|FAS_HUMAN Fatty acid synthase OS=Homo sapiens OX=9606 GN=FASN PE=1 SV=3;tr|A0A0U1RQF0|A0A0U1RQF0_HUMAN Fatty acid synthase OS=Homo sapiens OX=9606 GN=FASN PE=1 SV=1	3	23	23	273.42	2511	18.1	772680000
B4DVQ0;B4E3A4;P63261;Q8WVW5;I3L3I0;I3L1U9;B3KWQ3;Q6PJ43;B7ZAP6;B3KUD3;B7Z6P1;D2JYH4;A8K3K1;P63267;P68133;P68032;P62736;K7EM38;I3L3R2;Q96FU6;J3KT65;Q7Z7J6;A6NL76;B3KW67;A4UCT3;A5GZ75;Q96DE1;I3L4N8;B4DUI8;F1BXA6;Q13707;Q6S8J3;A0A2R8YFE2;B3KPP5;Q562R1;A5A3E0;Q9UE89;L0R5C4;Q9BYX7;P0CG39;P0CG38	B4DVQ0;B4E3A4;P63261;Q8WVW5;I3L3I0;I3L1U9;B3KWQ3;Q6PJ43;B7ZAP6;B3KUD3;B7Z6P1;D2JYH4;A8K3K1;P63267;P68133;P68032;P62736	Actin, cytoplasmic 2;Actin, cytoplasmic 2, N-terminally processed;Actin, gamma-enteric smooth muscle;Actin, alpha skeletal muscle;Actin, alpha cardiac muscle 1;Actin, aortic smooth muscle	ACTG1;ACTA2;ACTG2;ACTA1;ACTC1	tr|B4DVQ0|B4DVQ0_HUMAN cDNA FLJ58286, highly similar to Actin, cytoplasmic 2 OS=Homo sapiens OX=9606 PE=2 SV=1;tr|B4E3A4|B4E3A4_HUMAN cDNA FLJ57283, highly similar to Actin, cytoplasmic 2 OS=Homo sapiens OX=9606 PE=2 SV=1;sp|P63261|ACTG_HUMAN Actin, cytopl	41	11	1	37.348	333	41.1	1543300000
B4E335;Q53GK6;Q53G99;Q53G76;Q1KLZ0;P60709;B4DW52	B4E335;Q53GK6;Q53G99;Q53G76;Q1KLZ0;P60709;B4DW52	Actin, cytoplasmic 1;Actin, cytoplasmic 1, N-terminally processed	PS1TP5BP1;ACTB	tr|B4E335|B4E335_HUMAN cDNA FLJ52842, highly similar to Actin, cytoplasmic 1 OS=Homo sapiens OX=9606 PE=2 SV=1;tr|Q53GK6|Q53GK6_HUMAN Beta actin variant (Fragment) OS=Homo sapiens OX=9606 PE=2 SV=1;tr|Q53G99|Q53G99_HUMAN Beta actin variant (Fragment) OS=Ho	7	11	0	39.226	351	39	141860000
B4DVY2;V9HW56;P67936;A0A2R8YGX3;A0A2R8Y5V9;A0A2R8YH90;A0A2R8YE05;K7ENT6;B4DTB1;K7EPB9;A0A5F9UN72;A0A590UJB9;A0A590UK79	B4DVY2;V9HW56;P67936;A0A2R8YGX3;A0A2R8Y5V9;A0A2R8YH90;A0A2R8YE05;K7ENT6;B4DTB1	Tropomyosin alpha-4 chain	HEL-S-108;TPM4	tr|B4DVY2|B4DVY2_HUMAN cDNA FLJ54184, highly similar to Tropomyosin alpha-4 chain OS=Homo sapiens OX=9606 PE=2 SV=1;tr|V9HW56|V9HW56_HUMAN Epididymis secretory protein Li 108 OS=Homo sapiens OX=9606 GN=HEL-S-108 PE=1 SV=1;sp|P67936|TPM4_HUMAN Tropomyosin a	13	10	4	26.221	229	36.2	109070000
B7Z4V2;V9HW84;A0A384P5G6;Q8N1C8;P38646;B7Z1V7;B7Z4T3;D6RJI2;A0A3B3ITI4;A1XP52;D6RA73;H0YBG6;Q2F839	B7Z4V2;V9HW84;A0A384P5G6;Q8N1C8;P38646;B7Z1V7;B7Z4T3	Stress-70 protein, mitochondrial	HEL-S-124m;HSPA9	tr|B7Z4V2|B7Z4V2_HUMAN cDNA FLJ51907, highly similar to Stress-70 protein, mitochondrial OS=Homo sapiens OX=9606 PE=2 SV=1;tr|V9HW84|V9HW84_HUMAN Epididymis secretory sperm binding protein Li 124m OS=Homo sapiens OX=9606 GN=HEL-S-124m PE=2 SV=1;tr|A0A384P5	13	10	10	72.4	665	17.3	153350000
A0A087WWU8;B2RDE1;A0A0S2Z4G4;Q5HYB6;Q8NAG3;B4DWT5;J3KN67;D6R904;B4DQ80;A0A494C0P6;A0A2R2Y2Q3;M1VPF4;A0A494C0G0;Q5VU61;Q8NI98;A0A024R4K5;Q6LDX7	A0A087WWU8;B2RDE1;A0A0S2Z4G4;Q5HYB6;Q8NAG3;B4DWT5;J3KN67;D6R904		TPM3;DKFZp686J1372	tr|A0A087WWU8|A0A087WWU8_HUMAN Tropomyosin alpha-3 chain OS=Homo sapiens OX=9606 GN=TPM3 PE=1 SV=1;tr|B2RDE1|B2RDE1_HUMAN cDNA, FLJ96568, highly similar to Homo sapiens tropomyosin 3 (TPM3), mRNA OS=Homo sapiens OX=9606 PE=2 SV=1;tr|A0A0S2Z4G4|A0A0S2Z4G4_H	17	9	1	26.42	227	34.4	78231000
Q5I6Y5;W8QEH3;A0A384MQX1;P02545;Q8N519;Q3BDU5;Q5TCI8;W5X314;H0YAB0;B4DFR3;A0A0C4DGC5;B4DZT3;E9PBF6;A0A0A7M1X5;A0A384NPH0;P20700;Q03252	Q5I6Y5;W8QEH3;A0A384MQX1;P02545;Q8N519;Q3BDU5;Q5TCI8	Prelamin-A/C;Lamin-A/C	LMNA	tr|Q5I6Y5|Q5I6Y5_HUMAN Epididymis secretory sperm binding protein OS=Homo sapiens OX=9606 GN=LMNA PE=2 SV=1;tr|W8QEH3|W8QEH3_HUMAN Lamin A/C OS=Homo sapiens OX=9606 GN=LMNA PE=3 SV=1;tr|A0A384MQX1|A0A384MQX1_HUMAN Epididymis secretory sperm binding protein	17	9	9	55.043	480	19.4	45789000
A0A2R8Y793;G5E9R0;E7EVS6;A0A2R8YGF8;C9JTX5;C9JUM1;C9JZR7;A1E282;F8WB63;B8ZZJ2;C9JFL5;F6UVQ4;F6QUT6;B7Z6I1;A0A2R8YEA7;G8FSY7;F8WCH0;A0A173GMX0;K4EQ44;K4EP00;K4ENJ5;Q562Z7;Q562Z4;Q562Y6;Q562X9;Q562V5;Q562U2;Q562S0;Q562R8;Q562P9;Q562P0;Q562N8;Q562N6;Q562N4;Q562N0;Q562L9;Q562L6;Q562L5	A0A2R8Y793;G5E9R0;E7EVS6;A0A2R8YGF8		ACTB	tr|A0A2R8Y793|A0A2R8Y793_HUMAN Actin, cytoplasmic 1 (Fragment) OS=Homo sapiens OX=9606 GN=ACTB PE=1 SV=1;tr|G5E9R0|G5E9R0_HUMAN Actin, cytoplasmic 1 OS=Homo sapiens OX=9606 GN=ACTB PE=1 SV=1;tr|E7EVS6|E7EVS6_HUMAN Actin, cytoplasmic 1 (Fragment) OS=Homo sa	38	8	0	34.141	309	34.3	0
E9PKE3;V9HW22;P11142;B3KTV0;Q53GZ6;Q53HF2;Q96IS6;E9PNE6;B4E1Q1;B4DTX2;E9PN89;E9PI65;E9PQQ4;E9PQK7;E9PLF4;A8K7Q2;A0A384MDT7;A0A024R6B5;P54652;Q9NZ87;Q9NWW3;E9PN25;E9PPY6;E9PM13;Q96H53;E9PS65;Q96BE0;A4D111	E9PKE3;V9HW22;P11142;B3KTV0;Q53GZ6;Q53HF2;Q96IS6;E9PNE6;B4E1Q1;B4DTX2;E9PN89	Heat shock cognate 71 kDa protein	HSPA8;HEL-S-72p	tr|E9PKE3|E9PKE3_HUMAN Heat shock cognate 71 kDa protein OS=Homo sapiens OX=9606 GN=HSPA8 PE=1 SV=1;tr|V9HW22|V9HW22_HUMAN Epididymis luminal protein 33 OS=Homo sapiens OX=9606 GN=HEL-S-72p PE=2 SV=1;sp|P11142|HSP7C_HUMAN Heat shock cognate 71 kDa protein	28	8	4	68.805	627	15.8	179990000
B4DE59;C9J826;C9JK18;C9JKY1;A0A0S2Z487;A0A024R1X8;P14923;C9JTX4;K7EMS3;Q7KZ86	B4DE59	cDNA FLJ60424, highly similar to Junction plakoglobin		tr|B4DE59|B4DE59_HUMAN cDNA FLJ60424, highly similar to Junction plakoglobin OS=Homo sapiens OX=9606 PE=2 SV=1	10	8	4	62.615	563	13	54876000
A0A2R8YEU4;A0A2R8YHD2;H0YL80;A0A024R5W6;U3KQK2;A0A494BX66;A0A590UJT6;Q2TAC2	A0A2R8YEU4;A0A2R8YHD2			tr|A0A2R8YEU4|A0A2R8YEU4_HUMAN Tropomyosin alpha-4 chain (Fragment) OS=Homo sapiens OX=9606 GN=TPM4 PE=1 SV=1;tr|A0A2R8YHD2|A0A2R8YHD2_HUMAN Tropomyosin alpha-4 chain (Fragment) OS=Homo sapiens OX=9606 GN=TPM4 PE=1 SV=2	8	7	1	19.746	173	37.6	4446600
Q1ZYL5;F5H7S3;H7BYY1;B7Z596;D9YZV7;H0YKJ4;H0YK48;B7Z722;A0A494BZZ2;Q59GR8;H0YN06;Q07413	Q1ZYL5;F5H7S3;H7BYY1;B7Z596;D9YZV7;H0YKJ4;H0YK48;B7Z722;A0A494BZZ2		TPM1	tr|Q1ZYL5|Q1ZYL5_HUMAN Tropomyosin 1 alpha variant 6 OS=Homo sapiens OX=9606 PE=2 SV=1;tr|F5H7S3|F5H7S3_HUMAN Tropomyosin alpha-1 chain OS=Homo sapiens OX=9606 GN=TPM1 PE=1 SV=2;tr|H7BYY1|H7BYY1_HUMAN Tropomyosin 1 (Alpha), isoform CRA_m OS=Homo sapiens OX	12	7	1	28.508	245	26.5	11365000
B4DNK4;V9HWB8;P14618;H3BTN5;B4DRT3;A0A024R5Z9;Q8WUW7;A0A024R609;H3BQ34;Q504U3;H3BR70;H3BU13;H3BT25;H3BUW1;H3BTJ2;A0A4D6DDG8;H3BN34;Q9UKK4;Q9UK31;H3BQZ3;B4DPM0;Q16716;Q16715;P30613	B4DNK4;V9HWB8;P14618;H3BTN5;B4DRT3;A0A024R5Z9;Q8WUW7;A0A024R609	Pyruvate kinase;Pyruvate kinase PKM	PKM;HEL-S-30;PKM2	tr|B4DNK4|B4DNK4_HUMAN Pyruvate kinase OS=Homo sapiens OX=9606 GN=PKM PE=1 SV=1;tr|V9HWB8|V9HWB8_HUMAN Pyruvate kinase OS=Homo sapiens OX=9606 GN=HEL-S-30 PE=1 SV=1;sp|P14618|KPYM_HUMAN Pyruvate kinase PKM OS=Homo sapiens OX=9606 GN=PKM PE=1 SV=4;tr|H3BTN5	24	7	7	49.897	457	21.2	138650000
A0A2R8Y6G6;A0A024R4F1;P06733;E2DRY6;A0A2R8Y879;A4QMW8;A0A2R8YEM5;K7EM90;A0A2R8Y798;K7ERS8;A0A2R8YEG5;A0A2R8Y6I8;F5H1C3;E5RI09;E5RG95;A4UCS8;K7EPM1;K7EKN2;B4DUJ6;E5RGZ4;F5H0C8;L0R849;Q6FHV6;A8K3B0;P09104	A0A2R8Y6G6;A0A024R4F1;P06733;E2DRY6	Alpha-enolase;Enolase	ENO1	tr|A0A2R8Y6G6|A0A2R8Y6G6_HUMAN Alpha-enolase OS=Homo sapiens OX=9606 GN=ENO1 PE=1 SV=1;tr|A0A024R4F1|A0A024R4F1_HUMAN Enolase 1, (Alpha), isoform CRA_a OS=Homo sapiens OX=9606 GN=HEL-S-17 PE=2 SV=1;sp|P06733|ENOA_HUMAN Alpha-enolase OS=Homo sapiens OX=9606	25	7	6	47.327	434	20	191170000
P62269;A0A0G2JQH2;Q5GGW2;J3JS69	P62269	40S ribosomal protein S18	RPS18	sp|P62269|RS18_HUMAN 40S ribosomal protein S18 OS=Homo sapiens OX=9606 GN=RPS18 PE=1 SV=3	4	6	6	17.718	152	25	306440000
A0A0A0MS07;Q6PYX1;A0A0A0MS08;P0DOX5;Q6GMX6;S6B291;Q6N096;V9HW68;Q6N089;A8K008;Q6MZV7;Q6N095;Q6MZQ6;Q5EFE5;Q6N094;Q6N097;Q7Z351;P01857;A0A5J6KJ24;A0A4W9A917;A0A286YES1;Q8NF17;Q6N030;Q5EBM2;P01860;S6C4Q7;S6BGE0;S6B2A6;S6AWD9;S6BGE5;S6BAN1;S6BAM6;Q86TT2;A0A4P8J3Z7;Q6ZP87;A0A0M3KKW6;S6BAP0;S6BGD4;A4F255;S6BAQ4;S6AWG0;S6C4S4;S6AWF0;S6C4S0;S6C4R2;S6BAP4;S6B2B6;A0A286YEY4;Q6N093;Q6MZU6;P01859;A0A5C2GME4…	A0A0A0MS07;Q6PYX1;A0A0A0MS08;P0DOX5;Q6GMX6;S6B291;Q6N096;V9HW68;Q6N089;A8K008;Q6MZV7;Q6N095;Q6MZQ6;Q5EFE5;Q6N094;Q6N097;Q7Z351;P01857;A0A5J6KJ24;A0A4W9A917;A0A286YES1;Q8NF17;Q6N030;Q5EBM2;P01860;S6C4Q7;S6BGE0;S6B2A6;S6AWD9;S6BGE5;S6BAN1;S6BAM6;Q86TT2	Ig gamma-1 chain C region;Ig gamma-3 chain C region	IGHG1;IGH@;DKFZp686I15196;HEL-214;DKFZp686P15220;DKFZp686C11235;DKFZp686K03196;DKFZp686G11190;DKFZp686O01196;DKFZp686H20196;DKFZp686N02209;FLJ00385;DKFZp686I15212;IGHG3	tr|A0A0A0MS07|A0A0A0MS07_HUMAN Immunoglobulin heavy constant gamma 1 (Fragment) OS=Homo sapiens OX=9606 GN=IGHG1 PE=1 SV=1;tr|Q6PYX1|Q6PYX1_HUMAN Hepatitis B virus receptor binding protein (Fragment) OS=Homo sapiens OX=9606 PE=1 SV=1;tr|A0A0A0MS08|A0A0A0MS	55	6	4	31.983	295	23.1	1192400000
H0YA55;B4DPR2;F6KPG5;A0A0C4DGB6;A8K9P0;B2RBS8;B4DPP6;P02768;C9JKR2;D6RHD5;B7WNR0;Q56G89;A0A087WWT3;H7C013	H0YA55;B4DPR2;F6KPG5;A0A0C4DGB6;A8K9P0;B2RBS8;B4DPP6;P02768;C9JKR2;D6RHD5;B7WNR0;Q56G89;A0A087WWT3	Serum albumin	ALB	tr|H0YA55|H0YA55_HUMAN Serum albumin (Fragment) OS=Homo sapiens OX=9606 GN=ALB PE=1 SV=1;tr|B4DPR2|B4DPR2_HUMAN cDNA FLJ50830, highly similar to Serum albumin OS=Homo sapiens OX=9606 PE=2 SV=1;tr|F6KPG5|F6KPG5_HUMAN Albumin (Fragment) OS=Homo sapiens OX=96	14	6	6	51.459	454	11	11546000000
P35580;E7ERA5;G1UI33;Q9UE82	P35580	Myosin-10	MYH10	sp|P35580|MYH10_HUMAN Myosin-10 OS=Homo sapiens OX=9606 GN=MYH10 PE=1 SV=3	4	6	0	229	1976	3.3	0
Q7Z406;M0QY43;A0A0C4DFM8;B4E177;A1L2Z2;B3KWH4;A0A2R8Y4C3;A0A2R8Y454;B3KV65	Q7Z406;M0QY43	Myosin-14	MYH14	sp|Q7Z406|MYH14_HUMAN Myosin-14 OS=Homo sapiens OX=9606 GN=MYH14 PE=1 SV=2;tr|M0QY43|M0QY43_HUMAN Myosin-14 (Fragment) OS=Homo sapiens OX=9606 GN=MYH14 PE=1 SV=8	9	6	0	227.87	1995	3	0
H0YMM1;H0YKS4;B4DNH8;H0YMD0;H0YMU9;H0YN42;V9HW65;A0A024R5Z7;P07355;H0YKZ7;H0YLV6;H0YMT9;H0YKX9;H0YMW4;H0YKV8;H0YKL9;H0YM50;A6NMY6;H0YMD9;H0YNP5;H0YLE2;H0YNB8;H0YN52;H0YKN4;H0YNA0;H0YN28;H0YL33;B3KRQ1	H0YMM1;H0YKS4;B4DNH8;H0YMD0;H0YMU9;H0YN42;V9HW65;A0A024R5Z7;P07355;H0YKZ7;H0YLV6;H0YMT9;H0YKX9;H0YMW4;H0YKV8;H0YKL9;H0YM50;A6NMY6	Annexin;Annexin A2;Putative annexin A2-like protein	ANXA2;HEL-S-270;ANXA2P2	tr|H0YMM1|H0YMM1_HUMAN Annexin (Fragment) OS=Homo sapiens OX=9606 GN=ANXA2 PE=1 SV=1;tr|H0YKS4|H0YKS4_HUMAN Annexin (Fragment) OS=Homo sapiens OX=9606 GN=ANXA2 PE=1 SV=1;tr|B4DNH8|B4DNH8_HUMAN Annexin OS=Homo sapiens OX=9606 PE=2 SV=1;tr|H0YMD0|H0YMD0_HUMA	28	5	5	16.458	149	36.2	66366000
V9HVZ7	V9HVZ7	Epididymis luminal protein 176	HEL-176	tr|V9HVZ7|V9HVZ7_HUMAN Epididymis luminal protein 176 OS=Homo sapiens OX=9606 GN=HEL-176 PE=2 SV=1	1	5	0	25.035	223	30.9	0
B4DF70;V9HW12;P32119;A6NIW5;A0A024R7F2	B4DF70;V9HW12;P32119	Peroxiredoxin-2	HEL-S-2a;PRDX2	tr|B4DF70|B4DF70_HUMAN Peroxiredoxin OS=Homo sapiens OX=9606 PE=2 SV=1;tr|V9HW12|V9HW12_HUMAN Peroxiredoxin OS=Homo sapiens OX=9606 GN=HEL-S-2a PE=2 SV=1;sp|P32119|PRDX2_HUMAN Peroxiredoxin-2 OS=Homo sapiens OX=9606 GN=PRDX2 PE=1 SV=5	5	5	4	20.107	183	24.6	60553000
D0PNI1;P63104;E7EX29;E5RIR4;E9PD24;E7EVZ2;E7ESK7;E5RGE1;Q6LD62;B7Z2E6;H0YB80;B0AZS6;Q2F831	D0PNI1;P63104;E7EX29;E5RIR4;E9PD24;E7EVZ2;E7ESK7	14-3-3 protein zeta/delta	YWHAZ	tr|D0PNI1|D0PNI1_HUMAN Epididymis luminal protein 4 OS=Homo sapiens OX=9606 GN=YWHAZ PE=2 SV=1;sp|P63104|1433Z_HUMAN 14-3-3 protein zeta/delta OS=Homo sapiens OX=9606 GN=YWHAZ PE=1 SV=1;tr|E7EX29|E7EX29_HUMAN 14-3-3 protein zeta/delta (Fragment) OS=Homo sa	13	5	5	27.745	245	22.9	79992000
P31947	P31947	14-3-3 protein sigma	SFN	sp|P31947|1433S_HUMAN 14-3-3 protein sigma OS=Homo sapiens OX=9606 GN=SFN PE=1 SV=1	1	5	5	27.774	248	21.4	42929000
Q5TCU3;P07951;B4DGC2;V9HW25;A7XZE4;B4E3P1;B4DTK3	Q5TCU3;P07951;B4DGC2;V9HW25;A7XZE4;B4E3P1;B4DTK3	Tropomyosin beta chain	TPM2;HEL-S-273;TPM2b	tr|Q5TCU3|Q5TCU3_HUMAN Tropomyosin beta chain OS=Homo sapiens OX=9606 GN=TPM2 PE=1 SV=1;sp|P07951|TPM2_HUMAN Tropomyosin beta chain OS=Homo sapiens OX=9606 GN=TPM2 PE=1 SV=1;tr|B4DGC2|B4DGC2_HUMAN cDNA FLJ56690, highly similar to Tropomyosin beta chain OS=	7	5	0	32.814	284	15.5	5196400
B3KM80;Q6ZS99;B3KTP9;P19338;H7BY16;Q9BQ02	B3KM80;Q6ZS99;B3KTP9;P19338;H7BY16	Nucleolin	NCL	tr|B3KM80|B3KM80_HUMAN Nucleolin, isoform CRA_c OS=Homo sapiens OX=9606 GN=NCL PE=2 SV=1;tr|Q6ZS99|Q6ZS99_HUMAN cDNA FLJ45706 fis, clone FEBRA2028457, highly similar to Nucleolin OS=Homo sapiens OX=9606 PE=2 SV=1;tr|B3KTP9|B3KTP9_HUMAN cDNA FLJ38578 fis, c	6	5	5	58.554	536	8.8	25963000
Q02413	Q02413	Desmoglein-1	DSG1	sp|Q02413|DSG1_HUMAN Desmoglein-1 OS=Homo sapiens OX=9606 GN=DSG1 PE=1 SV=2	1	5	5	113.75	1049	6.3	36484000
Q5T0W9	Q5T0W9	Protein FAM83B	FAM83B	sp|Q5T0W9|FA83B_HUMAN Protein FAM83B OS=Homo sapiens OX=9606 GN=FAM83B PE=1 SV=1	1	5	5	114.8	1011	5.6	8698200
F8W1R7;G3V1V0;P60660;J3KND3;G8JLA2;B7Z6Z4;F8VPF3;G3V1Y7;Q6IBG5;F8VZU9;F8W180;H0YI43	F8W1R7;G3V1V0;P60660;J3KND3;G8JLA2;B7Z6Z4;F8VPF3;G3V1Y7;Q6IBG5	Myosin light polypeptide 6	MYL6	tr|F8W1R7|F8W1R7_HUMAN Myosin light polypeptide 6 OS=Homo sapiens OX=9606 GN=MYL6 PE=1 SV=1;tr|G3V1V0|G3V1V0_HUMAN Myosin light polypeptide 6 OS=Homo sapiens OX=9606 GN=MYL6 PE=1 SV=1;sp|P60660|MYL6_HUMAN Myosin light polypeptide 6 OS=Homo sapiens OX=9606	12	4	2	16.29	145	29.7	566500000
M0QZC5;P62280;M0R1H6	M0QZC5;P62280;M0R1H6	40S ribosomal protein S11	RPS11	tr|M0QZC5|M0QZC5_HUMAN 40S ribosomal protein S11 OS=Homo sapiens OX=9606 GN=RPS11 PE=1 SV=1;sp|P62280|RS11_HUMAN 40S ribosomal protein S11 OS=Homo sapiens OX=9606 GN=RPS11 PE=1 SV=3;tr|M0R1H6|M0R1H6_HUMAN 40S ribosomal protein S11 OS=Homo sapiens OX=9606 G	3	4	4	13.997	118	28.8	19489000
P61981;B4DE78;B3KNB4;B4DHC4	P61981;B4DE78;B3KNB4;B4DHC4	14-3-3 protein gamma;14-3-3 protein gamma, N-terminally processed	YWHAG	sp|P61981|1433G_HUMAN 14-3-3 protein gamma OS=Homo sapiens OX=9606 GN=YWHAG PE=1 SV=2;tr|B4DE78|B4DE78_HUMAN cDNA FLJ52141, highly similar to 14-3-3 protein gamma OS=Homo sapiens OX=9606 PE=2 SV=1;tr|B3KNB4|B3KNB4_HUMAN cDNA FLJ14168 fis, clone NT2RP200144	4	4	3	28.302	247	17	31849000
B4DJI1;V9HWB9;P00338;F5GXH2;F5GYU2;F5GXY2;F5H5G7;F5H155;A0A087WUM2;Q96L19;G3XAP5;F5H245;G9BCY8;G9BCY7;D6NKH9;A0A140VKA7;Q6ZMR3;P07864	B4DJI1;V9HWB9;P00338	L-lactate dehydrogenase;L-lactate dehydrogenase A chain	HEL-S-133P;LDHA	tr|B4DJI1|B4DJI1_HUMAN cDNA FLJ52549, highly similar to L-lactate dehydrogenase A chain OS=Homo sapiens OX=9606 PE=2 SV=1;tr|V9HWB9|V9HWB9_HUMAN L-lactate dehydrogenase OS=Homo sapiens OX=9606 GN=HEL-S-133P PE=2 SV=1;sp|P00338|LDHA_HUMAN L-lactate dehydrog	18	4	3	33.593	305	13.4	91526000
B4DFN9;A8K5I0;A0A1U9X7W4;A0A0G2JIW1;P0DMV9;P0DMV8;B4E1T6;B4DNX1;B4DNT8;B4DI39;B4DWK5;Q59EJ3;B4DVU9;B4E1S9;B4E388;V9GZ37;B3KTT5;Q9UQC1;B4DNV4;B3KUS2;B4DXY3;B4DHP5;Q53FA3;B2RCQ9;A0A1U9X7X9;A0A1U9X7X4;A0A1U9X7W7;B4DI54;P34931	B4DFN9;A8K5I0;A0A1U9X7W4;A0A0G2JIW1;P0DMV9;P0DMV8;B4E1T6;B4DNX1;B4DNT8;B4DI39;B4DWK5;Q59EJ3;B4DVU9;B4E1S9;B4E388	Heat shock 70 kDa protein 1B;Heat shock 70 kDa protein 1A	HEL-S-103;HSPA1B;HSPA1A	tr|B4DFN9|B4DFN9_HUMAN cDNA FLJ54303, highly similar to Heat shock 70 kDa protein 1 OS=Homo sapiens OX=9606 PE=2 SV=1;tr|A8K5I0|A8K5I0_HUMAN Epididymis secretory protein Li 103 OS=Homo sapiens OX=9606 GN=HSPA1B PE=2 SV=1;tr|A0A1U9X7W4|A0A1U9X7W4_HUMAN HSPA	29	4	1	62.452	572	7.9	14389000
Q53T09;P13010	Q53T09;P13010	X-ray repair cross-complementing protein 5	XRCC5	tr|Q53T09|Q53T09_HUMAN Uncharacterized protein XRCC5 (Fragment) OS=Homo sapiens OX=9606 GN=XRCC5 PE=4 SV=1;sp|P13010|XRCC5_HUMAN X-ray repair cross-complementing protein 5 OS=Homo sapiens OX=9606 GN=XRCC5 PE=1 SV=3	2	4	4	64.243	568	7.6	12907000
V9HWB4;P11021;B4DEF7	V9HWB4;P11021	78 kDa glucose-regulated protein	HEL-S-89n;HSPA5	tr|V9HWB4|V9HWB4_HUMAN Epididymis secretory sperm binding protein Li 89n OS=Homo sapiens OX=9606 GN=HEL-S-89n PE=2 SV=1;sp|P11021|BIP_HUMAN Endoplasmic reticulum chaperone BiP OS=Homo sapiens OX=9606 GN=HSPA5 PE=1 SV=2	3	4	4	72.332	654	6.7	30946000
B4DJI2;P28799;K7EQ05;B4E1G5;K7EMR1;K7EKL3	B4DJI2;P28799;K7EQ05;B4E1G5	Granulins;Acrogranin;Paragranulin;Granulin-1;Granulin-2;Granulin-3;Granulin-4;Granulin-5;Granulin-6;Granulin-7	GRN	tr|B4DJI2|B4DJI2_HUMAN cDNA FLJ53342, highly similar to Granulins OS=Homo sapiens OX=9606 PE=2 SV=1;sp|P28799|GRN_HUMAN Progranulin OS=Homo sapiens OX=9606 GN=GRN PE=1 SV=2;tr|K7EQ05|K7EQ05_HUMAN Progranulin OS=Homo sapiens OX=9606 GN=GRN PE=1 SV=1;tr|B4E1	6	4	4	56.852	530	5.8	79997000
B4DMA2;B4DGL0;A0A024RD80;P08238;Q58FF7;Q6PK50;Q9H6X9;A8K3W9;Q86U12;O75322;Q2VPJ6;Q8TBA7;K9JA46;P07900;O14942;Q96HX7;Q14568;Q58FF8	B4DMA2;B4DGL0;A0A024RD80;P08238;Q58FF7;Q6PK50;Q9H6X9;A8K3W9;Q86U12;O75322;Q2VPJ6;Q8TBA7;K9JA46;P07900	Heat shock protein HSP 90-beta;Putative heat shock protein HSP 90-beta-3;Heat shock protein HSP 90-alpha	HSP90AB1;HSP90AB3P;HSP90AA1;EL52	tr|B4DMA2|B4DMA2_HUMAN cDNA FLJ54023, highly similar to Heat shock protein HSP 90-beta OS=Homo sapiens OX=9606 PE=2 SV=1;tr|B4DGL0|B4DGL0_HUMAN cDNA FLJ53619, highly similar to Heat shock protein HSP 90-beta OS=Homo sapiens OX=9606 PE=2 SV=1;tr|A0A024RD80|	18	4	4	79.194	686	5.4	46170000
P22531;Q96RM1;P35326;P35325;P22532;Q9BYE4;Q15515	P22531;Q96RM1;P35326;P35325;P22532;Q9BYE4	Small proline-rich protein 2E;Small proline-rich protein 2F;Small proline-rich protein 2A;Small proline-rich protein 2B;Small proline-rich protein 2D;Small proline-rich protein 2G	SPRR2E;SPRR2F;SPRR2A;SPRR2B;SPRR2D;SPRR2G	sp|P22531|SPR2E_HUMAN Small proline-rich protein 2E OS=Homo sapiens OX=9606 GN=SPRR2E PE=2 SV=2;sp|Q96RM1|SPR2F_HUMAN Small proline-rich protein 2F OS=Homo sapiens OX=9606 GN=SPRR2F PE=3 SV=1;sp|P35326|SPR2A_HUMAN Small proline-rich protein 2A OS=Homo sapi	7	3	3	7.8553	72	61.1	32500000
B2R4R9;P62857	B2R4R9;P62857	40S ribosomal protein S28	RPS28	tr|B2R4R9|B2R4R9_HUMAN HCG26477 OS=Homo sapiens OX=9606 GN=RPS28 PE=2 SV=1;sp|P62857|RS28_HUMAN 40S ribosomal protein S28 OS=Homo sapiens OX=9606 GN=RPS28 PE=1 SV=1	2	3	3	7.8409	69	46.4	23726000
M0QZN2;M0R0F0;A0A024R4Q8;M0R0R2;P46782;Q53G25	M0QZN2;M0R0F0;A0A024R4Q8;M0R0R2;P46782;Q53G25	40S ribosomal protein S5;40S ribosomal protein S5, N-terminally processed	RPS5	tr|M0QZN2|M0QZN2_HUMAN 40S ribosomal protein S5 OS=Homo sapiens OX=9606 GN=RPS5 PE=1 SV=1;tr|M0R0F0|M0R0F0_HUMAN 40S ribosomal protein S5 (Fragment) OS=Homo sapiens OX=9606 GN=RPS5 PE=1 SV=1;tr|A0A024R4Q8|A0A024R4Q8_HUMAN Ribosomal protein S5, isoform CRA_	6	3	3	14.763	134	24.6	59934000
E9PK54	E9PK54	Heat shock cognate 71 kDa protein	HSPA8	tr|E9PK54|E9PK54_HUMAN Heat shock cognate 71 kDa protein (Fragment) OS=Homo sapiens OX=9606 GN=HSPA8 PE=1 SV=8	1	3	0	19.955	183	21.9	0
E7DVW5;Q01469;I6L8B7	E7DVW5;Q01469;I6L8B7	Fatty acid-binding protein, epidermal	FABP5	tr|E7DVW5|E7DVW5_HUMAN Fatty acid binding protein 5 (Psoriasis-associated) OS=Homo sapiens OX=9606 GN=FABP5 PE=3 SV=1;sp|Q01469|FABP5_HUMAN Fatty acid-binding protein 5 OS=Homo sapiens OX=9606 GN=FABP5 PE=1 SV=3;tr|I6L8B7|I6L8B7_HUMAN Fatty acid-binding pr	3	3	3	15.164	135	21.5	46726000
E9PPU1;E9PL09;Q53G83;P23396;E9PQ96;E9PJH4;F2Z2S8;H0YF32;E9PK82;H0YCJ7;H0YEU2;E9PSF4;Q9NQS8	E9PPU1;E9PL09;Q53G83;P23396;E9PQ96;E9PJH4;F2Z2S8;H0YF32;E9PK82;H0YCJ7;H0YEU2	40S ribosomal protein S3	RPS3	tr|E9PPU1|E9PPU1_HUMAN 40S ribosomal protein S3 OS=Homo sapiens OX=9606 GN=RPS3 PE=1 SV=1;tr|E9PL09|E9PL09_HUMAN 40S ribosomal protein S3 OS=Homo sapiens OX=9606 GN=RPS3 PE=1 SV=1;tr|Q53G83|Q53G83_HUMAN Ribosomal protein S3 variant (Fragment) OS=Homo sapie	13	3	3	17.407	158	21.5	42406000
A0A4D5RAB8;A0A4D5RBG5;A0A4D5RA98;A0A4D5RA76;B4DNE0;A0A4D5RAN2;A0A4D5RAC7;A0A087WVQ9;A0A4D5RAC9;Q6IPT9;Q6IPS9;Q6IPN6;Q53HR5;Q53HQ7;Q53HM9;Q53GE9;Q53G85;Q5VTE0;P68104;Q14222;Q96C29;Q8TBL1;Q6P082;Q96CD8;Q6P4C9;A0A4D5RAR2;Q504Z0;B4E2C5;Q8IUB0;Q96RE1;A0A4D5RAE2;Q9NZS6;Q53G89;A8K9C4;Q53GA1;A0A2U3TZH3;Q05639;A0A4D5RA70;A0A4D5RAB4;A0A4D5RAB0;Q6NS35;A0A4D5RAC3;A0A4D5RAA6;A0A4D5RA74;A0A4D5RA40;A6PW80;A0A2R…	A0A4D5RAB8;A0A4D5RBG5;A0A4D5RA98;A0A4D5RA76;B4DNE0;A0A4D5RAN2;A0A4D5RAC7;A0A087WVQ9;A0A4D5RAC9;Q6IPT9;Q6IPS9;Q6IPN6;Q53HR5;Q53HQ7;Q53HM9;Q53GE9;Q53G85;Q5VTE0;P68104;Q14222;Q96C29;Q8TBL1;Q6P082;Q96CD8;Q6P4C9;A0A4D5RAR2;Q504Z0;B4E2C5;Q8IUB0;Q96RE1;A0A4D5RAE2;Q9NZS6;Q53G89;A8K9C4;Q53GA1;A0A2U3TZH3;Q05639	Elongation factor 1-alpha;Putative elongation factor 1-alpha-like 3;Elongation factor 1-alpha 1;Elongation factor 1-alpha 2	EEF1A1;EEF1A1P5;EEF1A;EEF1A1L14;EEF1A2	tr|A0A4D5RAB8|A0A4D5RAB8_HUMAN Uncharacterized protein OS=Homo sapiens OX=9606 PE=4 SV=1;tr|A0A4D5RBG5|A0A4D5RBG5_HUMAN Elongation factor 1-alpha OS=Homo sapiens OX=9606 PE=3 SV=1;tr|A0A4D5RA98|A0A4D5RA98_HUMAN Elongation factor 1-alpha (Fragment) OS=Homo	69	3	3	24.103	222	20.3	59619000
A0A0A0MSI0;B2R4P2;A0A384NPQ2;Q06830;A0A0A0MRQ5;H7C3T4;V9HW63;Q13162	A0A0A0MSI0;B2R4P2;A0A384NPQ2;Q06830;A0A0A0MRQ5	Peroxiredoxin-1	PRDX1	tr|A0A0A0MSI0|A0A0A0MSI0_HUMAN Peroxiredoxin-1 (Fragment) OS=Homo sapiens OX=9606 GN=PRDX1 PE=1 SV=1;tr|B2R4P2|B2R4P2_HUMAN Peroxiredoxin OS=Homo sapiens OX=9606 PE=2 SV=1;tr|A0A384NPQ2|A0A384NPQ2_HUMAN Peroxiredoxin OS=Homo sapiens OX=9606 PE=2 SV=1;sp|Q0	8	3	2	18.976	171	17	46793000
A0A4D5RAI5;A0A4D5RAG0;A0A4D5RAB7;Q5TZZ9;P04083;Q5T3N1;A0A4D5RAA5;A0A4D5RA86;A0A4D5RAA2;A0A4D5RAD4;B4DL19;A0A4D5RAH1;A0A4D5RAU4;A0A4D5RAJ5;A0A4D5RBH8;A0A4D5RAI2;A0A4D5RBK2;A0A4D5RAD9;A0A4D5RAS2;A0A4D5RBT3;A0A4D5RBR8;A0A4D5RBL6;Q5T3N0;A0A4D5RA95;A0A4D5RAH0	A0A4D5RAI5;A0A4D5RAG0;A0A4D5RAB7;Q5TZZ9;P04083;Q5T3N1;A0A4D5RAA5;A0A4D5RA86;A0A4D5RAA2;A0A4D5RAD4;B4DL19;A0A4D5RAH1;A0A4D5RAU4;A0A4D5RAJ5	Annexin;Annexin A1	ANXA1	tr|A0A4D5RAI5|A0A4D5RAI5_HUMAN Annexin OS=Homo sapiens OX=9606 PE=3 SV=1;tr|A0A4D5RAG0|A0A4D5RAG0_HUMAN Annexin OS=Homo sapiens OX=9606 PE=3 SV=1;tr|A0A4D5RAB7|A0A4D5RAB7_HUMAN Annexin OS=Homo sapiens OX=9606 PE=3 SV=1;tr|Q5TZZ9|Q5TZZ9_HUMAN Annexin OS=Hom	25	3	3	28.432	254	15.7	24655000
P0DOX8;Q6GMW4;Q6PIK1;Q6GMW6;Q96E61;A0A0B4J231;Q5FWF9;Q6NS95;A0A5E4;S6BGD6;Q567P1;Q6P5S3;Q6GMV7;Q6GMX3;Q6DHW4;B9A064;A0M8Q9;Q8TCJ5;P0DOY3;P0DOY2;A0A5H1ZRQ4;Q6PJR7;S6C4Q9;S6BAP8;Q7Z2U7;Q6GMV8;Q5CZ94;Q6P2J1;Q6IN99;P0CG04	P0DOX8;Q6GMW4;Q6PIK1;Q6GMW6;Q96E61;A0A0B4J231;Q5FWF9;Q6NS95;A0A5E4;S6BGD6;Q567P1;Q6P5S3;Q6GMV7;Q6GMX3;Q6DHW4;B9A064	Immunoglobulin lambda-like polypeptide 5	IGL@;IGLL5	sp|P0DOX8|IGL1_HUMAN Immunoglobulin lambda-1 light chain OS=Homo sapiens OX=9606 PE=1 SV=1;tr|Q6GMW4|Q6GMW4_HUMAN IGL@ protein OS=Homo sapiens OX=9606 GN=IGL@ PE=2 SV=1;tr|Q6PIK1|Q6PIK1_HUMAN IGL@ protein OS=Homo sapiens OX=9606 GN=IGL@ PE=1 SV=1;tr|Q6GMW6	30	3	1	22.83	216	13.9	88202000
Q8NEJ1;A0A5C2GPR7;A0A5C2H013;A0A5C2GVT8;A0A5C2GUE8;A0A5C2G3H4;A0A5C2G0D4;A0A5C2FU10;A0A5C2FV38;A0A5C2G477;A0A5C2G1Z4;A0A5C2H1T4;A0A5C2GXK5;A0A5C2GBH3;A0A5C2G693	Q8NEJ1;A0A5C2GPR7;A0A5C2H013;A0A5C2GVT8;A0A5C2GUE8;A0A5C2G3H4;A0A5C2G0D4;A0A5C2FU10;A0A5C2FV38			tr|Q8NEJ1|Q8NEJ1_HUMAN Uncharacterized protein OS=Homo sapiens OX=9606 PE=2 SV=1;tr|A0A5C2GPR7|A0A5C2GPR7_HUMAN IG c1079_light_IGLV1-44_IGLJ2 (Fragment) OS=Homo sapiens OX=9606 PE=2 SV=1;tr|A0A5C2H013|A0A5C2H013_HUMAN IG c1400_light_IGLV1-44_IGLJ2 (Fragmen	15	3	1	25.024	236	13.1	26379000
Q6PIQ7;Q6IPQ0;Q6GMX4;Q96JD0;A0A5C2G9A6;A0A4V1EJ15;A0A4P8J9N3;A0A5C2G6Y8;Q8N5F4;Q8N355;Q6GMW3;Q6PJG0;A2NUT2;A2N2W8;A2N2X0;Q5NV88;A0A449C1A1;Q5NV84;Q5NV81;Q5NV65;A2MYD6;A2MYD0;Q5NV69;A0A5C2G0A8;A0A5C2FVN1;A0A5C2G3L3;A0A5C2G0N4;A0A5C2H491;A0A5C2GZR4;A0A5C2GZI5;A0A5C2G0B7;A0A5C2GCQ4;A0A5C2G874;A0A5C2G4U7;A0A5C2G1X2;A0A5C2FXU4;A0A5C2FX95;A0A5C2FW39;A0A5C2FVU4;Q96SB0;A0A5C2H0T3;A0A5C2H058;A0A5C2GYL6;A0…	Q6PIQ7;Q6IPQ0;Q6GMX4;Q96JD0;A0A5C2G9A6;A0A4V1EJ15;A0A4P8J9N3;A0A5C2G6Y8;Q8N5F4;Q8N355;Q6GMW3;Q6PJG0;A2NUT2		IGL@	tr|Q6PIQ7|Q6PIQ7_HUMAN IGL@ protein OS=Homo sapiens OX=9606 GN=IGL@ PE=1 SV=1;tr|Q6IPQ0|Q6IPQ0_HUMAN IGL@ protein OS=Homo sapiens OX=9606 GN=IGL@ PE=2 SV=1;tr|Q6GMX4|Q6GMX4_HUMAN IGL@ protein OS=Homo sapiens OX=9606 GN=IGL@ PE=1 SV=1;tr|Q96JD0|Q96JD0_HUMAN	977	3	1	25.021	236	12.7	32087000
P50402;Q5HY57;F8WEQ1	P50402;Q5HY57	Emerin	EMD	sp|P50402|EMD_HUMAN Emerin OS=Homo sapiens OX=9606 GN=EMD PE=1 SV=1;tr|Q5HY57|Q5HY57_HUMAN Emerin OS=Homo sapiens OX=9606 GN=EMD PE=1 SV=1	3	3	3	28.994	254	11.8	13310000
Q5U077;A0A5F9ZHM4;P07195;A8MW50;A0A3B3IS95;F5H793;C9J7H8	Q5U077;A0A5F9ZHM4;P07195;A8MW50;A0A3B3IS95	L-lactate dehydrogenase;L-lactate dehydrogenase B chain	LDHB	tr|Q5U077|Q5U077_HUMAN L-lactate dehydrogenase OS=Homo sapiens OX=9606 GN=LDHB PE=2 SV=1;tr|A0A5F9ZHM4|A0A5F9ZHM4_HUMAN L-lactate dehydrogenase OS=Homo sapiens OX=9606 GN=LDHB PE=1 SV=1;sp|P07195|LDHB_HUMAN L-lactate dehydrogenase B chain OS=Homo sapiens O	7	3	2	36.638	334	11.4	12866000
V9HWN7;J3KPS3;P04075;H3BUH7;H3BPS8;H3BQN4;H3BR68;H3BMQ8;H3BR04;A0A0M4FNU3	V9HWN7;J3KPS3;P04075;H3BUH7;H3BPS8;H3BQN4	Fructose-bisphosphate aldolase;Fructose-bisphosphate aldolase A	HEL-S-87p;ALDOA	tr|V9HWN7|V9HWN7_HUMAN Fructose-bisphosphate aldolase OS=Homo sapiens OX=9606 GN=HEL-S-87p PE=2 SV=1;tr|J3KPS3|J3KPS3_HUMAN Fructose-bisphosphate aldolase OS=Homo sapiens OX=9606 GN=ALDOA PE=1 SV=1;sp|P04075|ALDOA_HUMAN Fructose-bisphosphate aldolase A OS=	10	3	3	39.42	364	10.7	50293000
Q8N532;A0A1W2PQM2;B3KT06;B3KPS3;Q53GA7;A8JZY9;F5H5D3;Q9BQE3;Q71U36;P68363;F8VX09;F8VWV9;F8VRZ4;F8VS66;F8VQQ4;F8VVB9;Q1ZYQ1;P0DPH8;P0DPH7;B7Z1K5;C9K0S6;F8VRK0;Q6QMJ5;C9JDL2;C9JEV8;C9JQ00;B4DN58;C9JJQ8;B4DDU2;Q9UQM3;B4DQK4;C9J2C0;Q7Z3M3;A6NHL2;Q9NY65;Q6PEY2	Q8N532;A0A1W2PQM2;B3KT06;B3KPS3;Q53GA7;A8JZY9;F5H5D3;Q9BQE3;Q71U36;P68363;F8VX09;F8VWV9;F8VRZ4;F8VS66;F8VQQ4;F8VVB9;Q1ZYQ1;P0DPH8;P0DPH7;B7Z1K5	Tubulin alpha-1C chain;Tubulin alpha-1A chain;Tubulin alpha-1B chain	TUBA1C;TUBA1A;TUBA1B;TUBA2	tr|Q8N532|Q8N532_HUMAN TUBA1C protein OS=Homo sapiens OX=9606 GN=TUBA1C PE=2 SV=1;tr|A0A1W2PQM2|A0A1W2PQM2_HUMAN Tubulin alpha-1C chain OS=Homo sapiens OX=9606 GN=TUBA1C PE=1 SV=1;tr|B3KT06|B3KT06_HUMAN Tubulin alpha chain OS=Homo sapiens OX=9606 PE=2 SV=1	36	3	2	36.648	325	10.5	65267000
Q49AJ9;Q9BT63;Q9NY85;G5E9G0;B3KS36;Q8TBW1;P39023;Q96QL0;B5MCW2;B2R7Y3;Q92901	Q49AJ9;Q9BT63;Q9NY85;G5E9G0;B3KS36;Q8TBW1;P39023;Q96QL0	60S ribosomal protein L3	RPL3;rpl3	tr|Q49AJ9|Q49AJ9_HUMAN RPL3 protein OS=Homo sapiens OX=9606 GN=RPL3 PE=2 SV=1;tr|Q9BT63|Q9BT63_HUMAN RPL3 protein (Fragment) OS=Homo sapiens OX=9606 GN=RPL3 PE=2 SV=2;tr|Q9NY85|Q9NY85_HUMAN Ribosomal protein L3 (Fragment) OS=Homo sapiens OX=9606 GN=rpl3 PE	11	3	3	28.581	251	10.4	18768000
Q96IR1;Q53HV1;B2R491;P62701;Q8TD47;B7Z1M6;C9JEH7;A4FU11;Q53HI6;Q496E4;P22090	Q96IR1;Q53HV1;B2R491;P62701;Q8TD47	40S ribosomal protein S4;40S ribosomal protein S4, X isoform;40S ribosomal protein S4, Y isoform 2	RPS4X;RPS4Y2	tr|Q96IR1|Q96IR1_HUMAN RPS4X protein (Fragment) OS=Homo sapiens OX=9606 GN=RPS4X PE=2 SV=2;tr|Q53HV1|Q53HV1_HUMAN Ribosomal protein S4, X-linked X isoform variant (Fragment) OS=Homo sapiens OX=9606 PE=2 SV=1;tr|B2R491|B2R491_HUMAN 40S ribosomal protein S4	11	3	3	27.259	243	9.9	14572000
V9HVZ4;Q2TSD0;P04406;A4UCT1;Q0QET7;E7EUT5;Q5ZEY3;B4DRV9	V9HVZ4;Q2TSD0;P04406;A4UCT1;Q0QET7;E7EUT5;Q5ZEY3;B4DRV9	Glyceraldehyde-3-phosphate dehydrogenase	HEL-S-162eP;GAPDH;GAPD	tr|V9HVZ4|V9HVZ4_HUMAN Glyceraldehyde-3-phosphate dehydrogenase OS=Homo sapiens OX=9606 GN=HEL-S-162eP PE=2 SV=1;tr|Q2TSD0|Q2TSD0_HUMAN Glyceraldehyde-3-phosphate dehydrogenase OS=Homo sapiens OX=9606 PE=2 SV=1;sp|P04406|G3P_HUMAN Glyceraldehyde-3-phosphat	8	3	3	36.053	335	9.9	29862000
B3KML9;Q8N6N5;Q8IZ29;Q8IWP6;P68371;B4DE77;P04350;A4UCT2;B4DNW1;Q96HX0;Q9UGA2;O43209;B7Z4N1;B4DJ43;A0A024QZU2;B2R6L0;A0A384MEE3;Q3ZCM7;Q9BVA1;Q13885;M0R0X0;M0QY85;M0QY37;M0QX14;A0A075B724;Q6P602;M0QZL7;M0R278;A0A183YE00	B3KML9;Q8N6N5;Q8IZ29;Q8IWP6;P68371;B4DE77;P04350	Tubulin beta-4B chain;Tubulin beta-4A chain	TUBB2C;TUBB4B;TUBB4A	tr|B3KML9|B3KML9_HUMAN cDNA FLJ11352 fis, clone HEMBA1000020, highly similar to Tubulin beta-2C chain OS=Homo sapiens OX=9606 PE=2 SV=1;tr|Q8N6N5|Q8N6N5_HUMAN Tubulin beta chain OS=Homo sapiens OX=9606 GN=TUBB2C PE=2 SV=1;tr|Q8IZ29|Q8IZ29_HUMAN Tubulin bet	29	3	2	44.602	397	9.1	20557000
B4DP54;Q9BUF5;K7ESQ3;K7EQT3;K7EJ64;K7ERA8;K7EJZ4;K7EL29;K7EN98;K7EPE5	B4DP54;Q9BUF5	Tubulin beta-6 chain	TUBB6	tr|B4DP54|B4DP54_HUMAN Tubulin beta chain OS=Homo sapiens OX=9606 PE=2 SV=1;sp|Q9BUF5|TBB6_HUMAN Tubulin beta-6 chain OS=Homo sapiens OX=9606 GN=TUBB6 PE=1 SV=1	10	3	1	46.701	418	7.9	0
A0A286YFJ8;Q6MZX7;P01861	A0A286YFJ8;Q6MZX7;P01861	Ig gamma-4 chain C region	DKFZp686M24218;IGHG4	tr|A0A286YFJ8|A0A286YFJ8_HUMAN Immunoglobulin heavy constant gamma 4 (Fragment) OS=Homo sapiens OX=9606 GN=IGHG4 PE=1 SV=1;tr|Q6MZX7|Q6MZX7_HUMAN Uncharacterized protein DKFZp686M24218 OS=Homo sapiens OX=9606 GN=DKFZp686M24218 PE=2 SV=1;sp|P01861|IGHG4_HUM	3	3	1	43.831	396	6.6	1290500
Q53FC7;B3KSM6;B2R6X5;A0A384NKX5;P17066;P48741	Q53FC7;B3KSM6;B2R6X5;A0A384NKX5;P17066;P48741	Heat shock 70 kDa protein 6;Putative heat shock 70 kDa protein 7	HSPA6;HSPA7	tr|Q53FC7|Q53FC7_HUMAN Heat shock 70kDa protein 6 (HSP70B) variant (Fragment) OS=Homo sapiens OX=9606 PE=1 SV=1;tr|B3KSM6|B3KSM6_HUMAN cDNA FLJ36606 fis, clone TRACH2015654, highly similar to HEAT SHOCK 70 kDa PROTEIN 6 OS=Homo sapiens OX=9606 PE=2 SV=1;t	6	3	1	71.003	643	6.2	56266000
B4DPU3;A0A384N6H1;P13639;B4DMC6;B4DRE8;Q6PK56;Q6W6M8;Q8TA90	B4DPU3;A0A384N6H1;P13639;B4DMC6;B4DRE8;Q6PK56	Elongation factor 2	EEF2	tr|B4DPU3|B4DPU3_HUMAN cDNA FLJ56548, highly similar to Elongation factor 2 OS=Homo sapiens OX=9606 PE=2 SV=1;tr|A0A384N6H1|A0A384N6H1_HUMAN Epididymis secretory sperm binding protein OS=Homo sapiens OX=9606 PE=2 SV=1;sp|P13639|EF2_HUMAN Elongation factor	8	3	3	62.849	566	5.7	36450000
B7Z5V2;V9HW42;Q6NUR7;E7EQR4;B2R6J2;P15311;B7Z437;B7Z9R6;J7M2B1	B7Z5V2;V9HW42;Q6NUR7;E7EQR4;B2R6J2;P15311;B7Z437	Ezrin	HEL-S-105;EZR	tr|B7Z5V2|B7Z5V2_HUMAN cDNA FLJ54141, highly similar to Ezrin OS=Homo sapiens OX=9606 PE=2 SV=1;tr|V9HW42|V9HW42_HUMAN Epididymis secretory protein Li 105 OS=Homo sapiens OX=9606 GN=HEL-S-105 PE=2 SV=1;tr|Q6NUR7|Q6NUR7_HUMAN Ezrin OS=Homo sapiens OX=9606 G	9	3	3	65.568	554	5.6	17850000
P27694;I3L4R8	P27694;I3L4R8	Replication protein A 70 kDa DNA-binding subunit;Replication protein A 70 kDa DNA-binding subunit, N-terminally processed	RPA1	sp|P27694|RFA1_HUMAN Replication protein A 70 kDa DNA-binding subunit OS=Homo sapiens OX=9606 GN=RPA1 PE=1 SV=2;tr|I3L4R8|I3L4R8_HUMAN Replication protein A 70 kDa DNA-binding subunit (Fragment) OS=Homo sapiens OX=9606 GN=RPA1 PE=1 SV=1	2	3	3	68.137	616	4.7	14918000
Q86YZ3	Q86YZ3	Hornerin	HRNR	sp|Q86YZ3|HORN_HUMAN Hornerin OS=Homo sapiens OX=9606 GN=HRNR PE=1 SV=2	1	3	3	282.39	2850	2.9	22170000
K7EJT5;K7EP65;K7EKS7;K7ELC4;K7EMH1;K7ERI7;Q7Z4W8;P35268	K7EJT5;K7EP65;K7EKS7;K7ELC4;K7EMH1;K7ERI7;Q7Z4W8;P35268	60S ribosomal protein L22	RPL22	tr|K7EJT5|K7EJT5_HUMAN 60S ribosomal protein L22 (Fragment) OS=Homo sapiens OX=9606 GN=RPL22 PE=1 SV=1;tr|K7EP65|K7EP65_HUMAN 60S ribosomal protein L22 (Fragment) OS=Homo sapiens OX=9606 GN=RPL22 PE=1 SV=1;tr|K7EKS7|K7EKS7_HUMAN Uncharacterized protein OS=	8	2	2	5.0827	47	51.1	13239000
Q4VY20;Q4VY19;A0A0J9YWE8;Q59EQ2;V9HWD6;B5BU24;P31946;A0A0J9YWZ2	Q4VY20;Q4VY19;A0A0J9YWE8;Q59EQ2;V9HWD6;B5BU24;P31946;A0A0J9YWZ2	14-3-3 protein beta/alpha;14-3-3 protein beta/alpha, N-terminally processed	YWHAB;HEL-S-1	tr|Q4VY20|Q4VY20_HUMAN 14-3-3 protein beta/alpha (Fragment) OS=Homo sapiens OX=9606 GN=YWHAB PE=1 SV=1;tr|Q4VY19|Q4VY19_HUMAN 14-3-3 protein beta/alpha (Fragment) OS=Homo sapiens OX=9606 GN=YWHAB PE=1 SV=1;tr|A0A0J9YWE8|A0A0J9YWE8_HUMAN 14-3-3 protein beta	8	2	1	8.4284	74	31.1	5593300
H0YLP6;Q59F34;H0YMF4;H0YKD8;P46779	H0YLP6;Q59F34;H0YMF4;H0YKD8;P46779	60S ribosomal protein L28	RPL28	tr|H0YLP6|H0YLP6_HUMAN 60S ribosomal protein L28 OS=Homo sapiens OX=9606 GN=RPL28 PE=1 SV=1;tr|Q59F34|Q59F34_HUMAN Ribosomal protein L28 variant (Fragment) OS=Homo sapiens OX=9606 PE=2 SV=1;tr|H0YMF4|H0YMF4_HUMAN 60S ribosomal protein L28 OS=Homo sapiens O	5	2	2	9.657	89	24.7	15887000
H9ZYJ2;P10599	H9ZYJ2;P10599	Thioredoxin	TXN	tr|H9ZYJ2|H9ZYJ2_HUMAN Thioredoxin OS=Homo sapiens OX=9606 GN=TXN PE=2 SV=1;sp|P10599|THIO_HUMAN Thioredoxin OS=Homo sapiens OX=9606 GN=TXN PE=1 SV=3	2	2	2	11.737	105	22.9	4725600
B4DM82;V9HWF5;B2RE56;A8K486;P62937;E5RIZ5;F8WE65;C9J5S7;Q71V99	B4DM82;V9HWF5;B2RE56;A8K486;P62937;E5RIZ5;F8WE65;C9J5S7;Q71V99	Peptidyl-prolyl cis-trans isomerase;Peptidyl-prolyl cis-trans isomerase A;Peptidyl-prolyl cis-trans isomerase A, N-terminally processed	HEL-S-69p;PPIA	tr|B4DM82|B4DM82_HUMAN Peptidyl-prolyl cis-trans isomerase OS=Homo sapiens OX=9606 PE=2 SV=1;tr|V9HWF5|V9HWF5_HUMAN Peptidyl-prolyl cis-trans isomerase OS=Homo sapiens OX=9606 GN=HEL-S-69p PE=1 SV=1;tr|B2RE56|B2RE56_HUMAN Peptidyl-prolyl cis-trans isomeras	9	2	2	14.085	129	22.5	34607000
P81605	P81605	Dermcidin;Survival-promoting peptide;DCD-1	DCD	sp|P81605|DCD_HUMAN Dermcidin OS=Homo sapiens OX=9606 GN=DCD PE=1 SV=2	1	2	2	11.284	110	20	33750000
A0A5C2GSW3;A0A5C2G8J2;A0A5C2G8E5;A0A5C2G0C6;A0A5C2GS56;A0A5C2FWF2	A0A5C2GSW3;A0A5C2G8J2;A0A5C2G8E5;A0A5C2G0C6;A0A5C2GS56;A0A5C2FWF2	IG c102_light_IGLV1-44_IGLJ3		tr|A0A5C2GSW3|A0A5C2GSW3_HUMAN IG c102_light_IGLV1-44_IGLJ3 (Fragment) OS=Homo sapiens OX=9606 PE=2 SV=1;tr|A0A5C2G8J2|A0A5C2G8J2_HUMAN IGL c3955_light_IGLV1-47_IGLJ3 (Fragment) OS=Homo sapiens OX=9606 PE=2 SV=1;tr|A0A5C2G8E5|A0A5C2G8E5_HUMAN IGL c3905_lig	6	2	1	11.503	110	19.1	57552000
A0A2R8Y811;P62263;E5RH77	A0A2R8Y811;P62263;E5RH77	40S ribosomal protein S14	RPS14	tr|A0A2R8Y811|A0A2R8Y811_HUMAN 40S ribosomal protein S14 (Fragment) OS=Homo sapiens OX=9606 GN=RPS14 PE=1 SV=1;sp|P62263|RS14_HUMAN 40S ribosomal protein S14 OS=Homo sapiens OX=9606 GN=RPS14 PE=1 SV=3;tr|E5RH77|E5RH77_HUMAN 40S ribosomal protein S14 OS=Hom	3	2	2	16.159	150	16	22949000
A1LUY1;P49207	A1LUY1;P49207	60S ribosomal protein L34	RPL34	tr|A1LUY1|A1LUY1_HUMAN Ribosomal protein L34, isoform CRA_a OS=Homo sapiens OX=9606 GN=RPL34 PE=4 SV=1;sp|P49207|RL34_HUMAN 60S ribosomal protein L34 OS=Homo sapiens OX=9606 GN=RPL34 PE=1 SV=3	2	2	2	13.293	117	15.4	7936600
E9PG15;P27348;Q53RR5;Q3YBA8;B4DY04;Q53S41;B4DMT8	E9PG15;P27348;Q53RR5	14-3-3 protein theta	YWHAQ	tr|E9PG15|E9PG15_HUMAN 14-3-3 protein theta (Fragment) OS=Homo sapiens OX=9606 GN=YWHAQ PE=1 SV=1;sp|P27348|1433T_HUMAN 14-3-3 protein theta OS=Homo sapiens OX=9606 GN=YWHAQ PE=1 SV=1;tr|Q53RR5|Q53RR5_HUMAN Uncharacterized protein YWHAQ (Fragment) OS=Homo	7	2	2	17.048	149	15.4	16512000
Q9BRL5;P0DP25;P0DP24;P0DP23;B4DJ51;B2RDW0;A0A590UJC0;F8WBR5;G3V226;M0QZ52;G3V479;G3V361;A0A590UJI2;Q96HY3;A8K1M2;A0A590UK56;E7EMB3	Q9BRL5;P0DP25;P0DP24;P0DP23;B4DJ51;B2RDW0;A0A590UJC0;F8WBR5;G3V226;M0QZ52;G3V479;G3V361;A0A590UJI2;Q96HY3;A8K1M2;A0A590UK56;E7EMB3		CALM3;CALM2;CALM1	tr|Q9BRL5|Q9BRL5_HUMAN Calmodulin OS=Homo sapiens OX=9606 PE=1 SV=1;sp|P0DP25|CALM3_HUMAN Calmodulin-3 OS=Homo sapiens OX=9606 GN=CALM3 PE=1 SV=1;sp|P0DP24|CALM2_HUMAN Calmodulin-2 OS=Homo sapiens OX=9606 GN=CALM2 PE=1 SV=1;sp|P0DP23|CALM1_HUMAN Calmodulin	17	2	2	16.506	147	15	32132000
V9HWI5;P23528;B4E112;G3V1A4;E9PP50;E9PK25;E9PLJ3;E9PS23;E9PQB7;Q549N0;Q9Y281	V9HWI5;P23528;B4E112;G3V1A4;E9PP50;E9PK25	Cofilin-1	HEL-S-15;CFL1	tr|V9HWI5|V9HWI5_HUMAN Cofilin 1 (Non-muscle), isoform CRA_b OS=Homo sapiens OX=9606 GN=HEL-S-15 PE=2 SV=1;sp|P23528|COF1_HUMAN Cofilin-1 OS=Homo sapiens OX=9606 GN=CFL1 PE=1 SV=3;tr|B4E112|B4E112_HUMAN cDNA FLJ51435, moderately similar to Cofilin-1 OS=Hom	11	2	2	18.502	166	13.9	95165000
B0ZBD0;Q8WVX7;P39019;M0R2L9;A0A075B6E2;M0QYF7;M0R140	B0ZBD0;Q8WVX7;P39019	40S ribosomal protein S19	RPS19	tr|B0ZBD0|B0ZBD0_HUMAN 40S ribosomal protein S19 OS=Homo sapiens OX=9606 GN=RPS19 PE=2 SV=1;tr|Q8WVX7|Q8WVX7_HUMAN Ribosomal protein S19 (Fragment) OS=Homo sapiens OX=9606 PE=2 SV=1;sp|P39019|RS19_HUMAN 40S ribosomal protein S19 OS=Homo sapiens OX=9606 GN=	7	2	2	16.06	145	13.8	44363000
F8W1I5;A0A024RB31;B4E368;P14649	F8W1I5;A0A024RB31;B4E368;P14649	Myosin light chain 6B	MYL6B	tr|F8W1I5|F8W1I5_HUMAN Myosin light chain 6B OS=Homo sapiens OX=9606 GN=MYL6B PE=1 SV=1;tr|A0A024RB31|A0A024RB31_HUMAN Myosin, light polypeptide 6B, alkali, smooth muscle and non-muscle, isoform CRA_a OS=Homo sapiens OX=9606 GN=MYL6B PE=4 SV=1;tr|B4E368|B4	4	2	0	19.036	175	13.7	0
A0A5C2GWK8;A0A5C2GK16;A0A5C2FY23;A0A5C2H1A1;A0A5C2GXR5;A0A5C2GW53;A0A5C2GVB4;A0A5C2GUJ4;A0A5C2GRE3;A0A5C2GC73;A0A5C2GBS2;A0A5C2GB45;A0A5C2G8H2;A0A5C2G6Q5;A0A5C2G1Q3;A0A5C2G0H2;A0A5C2FXT6;A0A5C2G5M4;A0A5C2FXZ8;B7ZMG8;A0A5H1ZRS2;A0A087X0Q4;A0A5C2GPW8;A0A5C2G9L9;A0A5C2GSG6;A0A5C2GMG1;A0A5C2GM63;A0A5C2GJK3;A0A5C2GIJ9;A0A5C2GEG4;A0A5C2G265;A0A5C2FYK8;A0A5C2GWX1;A0A5C2GW49;A0A5C2GVG8;A0A5C2GN85;A0A5C2G…	A0A5C2GWK8;A0A5C2GK16;A0A5C2FY23;A0A5C2H1A1;A0A5C2GXR5;A0A5C2GW53;A0A5C2GVB4;A0A5C2GUJ4;A0A5C2GRE3;A0A5C2GC73;A0A5C2GBS2;A0A5C2GB45;A0A5C2G8H2;A0A5C2G6Q5;A0A5C2G1Q3;A0A5C2G0H2;A0A5C2FXT6;A0A5C2G5M4;A0A5C2FXZ8;B7ZMG8;A0A5H1ZRS2;A0A087X0Q4;A0A5C2GPW8;A0A5C2G9L9;A0A5C2GSG6;A0A5C2GMG1;A0A5C2GM63;A0A5C2GJK3;A0A5C2GIJ9;A0A5C2GEG4;A0A5C2G265;A0A5C2FYK8;A0A5C2GWX1;A0A5C2GW49;A0A5C2GVG8;A0A5C2GN85;A0A5C2G…	Ig kappa chain V-II region FR;Ig kappa chain V-II region Cum	IGKV2-40;IGKV2D-28	tr|A0A5C2GWK8|A0A5C2GWK8_HUMAN IG c98_light_IGKV2D-28_IGKJ1 (Fragment) OS=Homo sapiens OX=9606 PE=2 SV=1;tr|A0A5C2GK16|A0A5C2GK16_HUMAN IG c1122_light_IGKV2-28_IGKJ2 (Fragment) OS=Homo sapiens OX=9606 PE=2 SV=1;tr|A0A5C2FY23|A0A5C2FY23_HUMAN IGL c1861_ligh	221	2	1	12.093	111	12.6	3554800
A0A5C2FV84;A0A5C2GWE8;A0A5C2GKT0;A0A5C2G7H0;A0A5C2GLH3;A0A5C2GYV9;A0A5C2GY03;A0A5C2GUJ7;A0A5C2GUH4;A0A5C2GUD5;A0A5C2GTD2;A0A5C2GNW1;A0A5C2GKR3;A0A5C2GFA9;A0A5C2G5L5;A0A5C2G538;A0A5C2G373;A0A5C2G2P5;A0A5C2G232;A0A5C2G1M6;A0A5C2G111;A0A5C2FYL0;A2JA19;A0A5C2H380;A0A5C2H1F6;A0A5C2H1A6;A0A5C2H137;A0A5C2H0B9;A0A5C2GZU5;A0A5C2GZT0;A0A5C2GYD4;A0A5C2GY43;A0A5C2GY35;A0A5C2GY14;A0A5C2GXW9;A0A5C2GXW8;A0A5C2G…	A0A5C2FV84;A0A5C2GWE8;A0A5C2GKT0;A0A5C2G7H0;A0A5C2GLH3;A0A5C2GYV9;A0A5C2GY03;A0A5C2GUJ7;A0A5C2GUH4;A0A5C2GUD5;A0A5C2GTD2;A0A5C2GNW1;A0A5C2GKR3;A0A5C2GFA9;A0A5C2G5L5;A0A5C2G538;A0A5C2G373;A0A5C2G2P5;A0A5C2G232;A0A5C2G1M6;A0A5C2G111;A0A5C2FYL0;A2JA19;A0A5C2H380;A0A5C2H1F6;A0A5C2H1A6;A0A5C2H137;A0A5C2H0B9;A0A5C2GZU5;A0A5C2GZT0;A0A5C2GYD4;A0A5C2GY43;A0A5C2GY35;A0A5C2GY14;A0A5C2GXW9;A0A5C2GXW8;A0A5C2G…	IGL c682_light_IGKV4-1_IGKJ2		tr|A0A5C2FV84|A0A5C2FV84_HUMAN IGL c682_light_IGKV4-1_IGKJ2 (Fragment) OS=Homo sapiens OX=9606 PE=2 SV=1;tr|A0A5C2GWE8|A0A5C2GWE8_HUMAN IG c769_light_IGKV1-5_IGKJ1 (Fragment) OS=Homo sapiens OX=9606 PE=2 SV=1;tr|A0A5C2GKT0|A0A5C2GKT0_HUMAN IG c944_light_IG	408	2	1	12.409	113	12.4	31111000
Q53HL1;J3QRS3;P19105;O14950;Q2F834;J3KTJ1	Q53HL1;J3QRS3;P19105;O14950;Q2F834	Myosin regulatory light chain 12A;Myosin regulatory light chain 12B	MYL12A;MYL12B	tr|Q53HL1|Q53HL1_HUMAN Myosin regulatory light chain MRCL3 variant (Fragment) OS=Homo sapiens OX=9606 PE=2 SV=1;tr|J3QRS3|J3QRS3_HUMAN Myosin regulatory light chain 12A OS=Homo sapiens OX=9606 GN=MYL12A PE=1 SV=1;sp|P19105|ML12A_HUMAN Myosin regulatory lig	6	2	1	19.793	171	11.7	131850000
B7Z972;A0A384MDK7;F6S8N6;A0A3F2YNX8;A0A0A0MRJ6;H7BY58;P22061;C9J0F2	B7Z972;A0A384MDK7;F6S8N6;A0A3F2YNX8;A0A0A0MRJ6;H7BY58;P22061;C9J0F2	Protein-L-isoaspartate O-methyltransferase;Protein-L-isoaspartate(D-aspartate) O-methyltransferase	PCMT1	tr|B7Z972|B7Z972_HUMAN Protein-L-isoaspartate O-methyltransferase OS=Homo sapiens OX=9606 PE=2 SV=1;tr|A0A384MDK7|A0A384MDK7_HUMAN Protein-L-isoaspartate O-methyltransferase OS=Homo sapiens OX=9606 PE=2 SV=1;tr|F6S8N6|F6S8N6_HUMAN Protein-L-isoaspartate(D-	8	2	2	20.683	192	11.5	14574000
B4DUI5;V9HWK1;Q53HE2;Q2QD09;P60174	B4DUI5;V9HWK1;Q53HE2;Q2QD09;P60174	Triosephosphate isomerase	HEL-S-49;TPI1	tr|B4DUI5|B4DUI5_HUMAN Triosephosphate isomerase OS=Homo sapiens OX=9606 PE=2 SV=1;tr|V9HWK1|V9HWK1_HUMAN Triosephosphate isomerase OS=Homo sapiens OX=9606 GN=HEL-S-49 PE=2 SV=1;tr|Q53HE2|Q53HE2_HUMAN Triosephosphate isomerase (Fragment) OS=Homo sapiens OX	5	2	2	22.871	213	10.8	5604400
Q4VB24;B2R984;A3R0T8;A3R0T7;P16403;P10412;P16402;A1L407;P22492;Q02539	Q4VB24;B2R984;A3R0T8;A3R0T7;P16403;P10412;P16402;A1L407;P22492;Q02539	Histone H1.2;Histone H1.4;Histone H1.3;Histone H1t;Histone H1.1	HIST1H1E;HIST1H1C;HIST1H1D;HIST1H1T;HIST1H1A	tr|Q4VB24|Q4VB24_HUMAN Histone cluster 1, H1e OS=Homo sapiens OX=9606 GN=HIST1H1E PE=2 SV=1;tr|B2R984|B2R984_HUMAN cDNA, FLJ94268, highly similar to Homo sapiens histone 1, H1e (HIST1H1E), mRNA OS=Homo sapiens OX=9606 PE=2 SV=1;tr|A3R0T8|A3R0T8_HUMAN Histo	10	2	2	21.893	219	10.5	9888800
Q3ZCR3;Q9BV28;Q53G92;B2RBD5;A0A0B4J269;Q13509;B4E386;K7ESM5;B3KS31;M0R042;M0R2D3;M0QYM7;G3V2A3;B4DFH6;A0A075B736;Q5SQY0;Q2NKY5;A6NNZ2	Q3ZCR3;Q9BV28;Q53G92;B2RBD5;A0A0B4J269;Q13509;B4E386;K7ESM5;B3KS31	Tubulin beta-3 chain	TUBB3;TUBB6	tr|Q3ZCR3|Q3ZCR3_HUMAN Tubulin beta chain (Fragment) OS=Homo sapiens OX=9606 GN=TUBB3 PE=2 SV=1;tr|Q9BV28|Q9BV28_HUMAN Tubulin beta chain (Fragment) OS=Homo sapiens OX=9606 GN=TUBB3 PE=2 SV=2;tr|Q53G92|Q53G92_HUMAN Tubulin beta chain (Fragment) OS=Homo sap	18	2	0	31.014	280	7.5	3410800
P13929;Q9NPL4;D3DTL4	P13929;Q9NPL4;D3DTL4	Beta-enolase;Enolase	ENO3	sp|P13929|ENOB_HUMAN Beta-enolase OS=Homo sapiens OX=9606 GN=ENO3 PE=1 SV=5;tr|Q9NPL4|Q9NPL4_HUMAN ENO3, muscle enolase 3 beta (Fragment) OS=Homo sapiens OX=9606 PE=2 SV=1;tr|D3DTL4|D3DTL4_HUMAN Enolase 3 (Beta, muscle), isoform CRA_c OS=Homo sapiens OX=96	3	2	1	46.986	434	6	3369200
B7Z556;B7Z8Q2;P02765	B7Z556;B7Z8Q2;P02765	Alpha-2-HS-glycoprotein;Alpha-2-HS-glycoprotein chain A;Alpha-2-HS-glycoprotein chain B	AHSG	tr|B7Z556|B7Z556_HUMAN cDNA FLJ56822, highly similar to Alpha-2-HS-glycoprotein OS=Homo sapiens OX=9606 PE=2 SV=1;tr|B7Z8Q2|B7Z8Q2_HUMAN cDNA FLJ55606, highly similar to Alpha-2-HS-glycoprotein OS=Homo sapiens OX=9606 PE=2 SV=1;sp|P02765|FETUA_HUMAN Alpha-	3	2	2	27.354	245	5.3	37910000
B3KRY3;A0A024RDY3;P11279;Q59FZ0	B3KRY3;A0A024RDY3;P11279;Q59FZ0	Lysosome-associated membrane glycoprotein 1	LAMP1	tr|B3KRY3|B3KRY3_HUMAN cDNA FLJ35079 fis, clone PLACE6005283, highly similar to Lysosome-associated membrane glycoprotein 1 OS=Homo sapiens OX=9606 PE=2 SV=1;tr|A0A024RDY3|A0A024RDY3_HUMAN Lysosomal-associated membrane protein 1, isoform CRA_a OS=Homo sapi	4	2	2	42.585	395	5.1	6815800
P19474;H0YDP8	P19474	E3 ubiquitin-protein ligase TRIM21	TRIM21	sp|P19474|RO52_HUMAN E3 ubiquitin-protein ligase TRIM21 OS=Homo sapiens OX=9606 GN=TRIM21 PE=1 SV=1	2	2	2	54.169	475	5.1	5953000
P05141;Q6NVC0;Q6I9V5;A8K787;A0A0S2Z3H3;Q59EI9;P12236;P12235;A0A0S2Z359;A0A0S2Z3C4;V9GYG0;Q9H0C2	P05141;Q6NVC0;Q6I9V5;A8K787;A0A0S2Z3H3;Q59EI9;P12236;P12235	ADP/ATP translocase 2;ADP/ATP translocase 2, N-terminally processed;ADP/ATP translocase 3;ADP/ATP translocase 3, N-terminally processed;ADP/ATP translocase 1	SLC25A5;SLC25A6;SLC25A4	sp|P05141|ADT2_HUMAN ADP/ATP translocase 2 OS=Homo sapiens OX=9606 GN=SLC25A5 PE=1 SV=7;tr|Q6NVC0|Q6NVC0_HUMAN SLC25A5 protein (Fragment) OS=Homo sapiens OX=9606 GN=SLC25A5 PE=2 SV=1;tr|Q6I9V5|Q6I9V5_HUMAN Epididymis secretory sperm binding protein OS=Homo	12	2	2	32.852	298	5	14935000
A0A2R8YDT5;A0A2R8Y7T2;A0A2R8YDH3;A0A2R8Y5G6;F6S8Q4;A0A0D9SFB3;A0A2R8YF78;A0A2R8YCW1;A0A0D9SG12;A0A2R8YFR4;A0A024R9A4;A0A2U3TZJ9;A0A2R8YFS5;B5BTY4;A0A2R8Y4A4;Q59GX6;A0A2R8Y645;A0A0D9SF53;O15523;O00571;C9J081;H0Y960;Q5S4N1;B4E132;B4E010;D6RCM4;B4DLU5;Q9NQI0	A0A2R8YDT5;A0A2R8Y7T2;A0A2R8YDH3;A0A2R8Y5G6;F6S8Q4;A0A0D9SFB3;A0A2R8YF78;A0A2R8YCW1;A0A0D9SG12;A0A2R8YFR4;A0A024R9A4;A0A2U3TZJ9;A0A2R8YFS5;B5BTY4;A0A2R8Y4A4;Q59GX6;A0A2R8Y645;A0A0D9SF53;O15523;O00571;C9J081;H0Y960;Q5S4N1;B4E132;B4E010;D6RCM4;B4DLU5;Q9NQI0	ATP-dependent RNA helicase DDX3Y;ATP-dependent RNA helicase DDX3X;Probable ATP-dependent RNA helicase DDX4	DDX3X;DDX3Y;DDX4	tr|A0A2R8YDT5|A0A2R8YDT5_HUMAN ATP-dependent RNA helicase DDX3X OS=Homo sapiens OX=9606 GN=DDX3X PE=1 SV=1;tr|A0A2R8Y7T2|A0A2R8Y7T2_HUMAN ATP-dependent RNA helicase DDX3X OS=Homo sapiens OX=9606 GN=DDX3X PE=1 SV=1;tr|A0A2R8YDH3|A0A2R8YDH3_HUMAN ATP-depende	28	2	2	52.797	475	4.8	4078100
A0A384ME17;P49411	A0A384ME17;P49411	Elongation factor Tu, mitochondrial	TUFM	tr|A0A384ME17|A0A384ME17_HUMAN Elongation factor Tu OS=Homo sapiens OX=9606 GN=TUFM PE=1 SV=1;sp|P49411|EFTU_HUMAN Elongation factor Tu, mitochondrial OS=Homo sapiens OX=9606 GN=TUFM PE=1 SV=2	2	2	2	49.874	455	4.8	9296300
Q9UP60;A0A286YEY1;Q8NCL6;Q96K68;Q6N090;Q6MZW0;P01876;Q6ZW64;Q96DK0;Q8WY24;Q6N092;A0A0G2JMB2;A0A286YEY5;Q9NPP6;Q7Z379;Q6MZV6;Q6P089;Q6MZX9;Q6ZVX0;Q7Z374;Q6N041;Q6N091;P01877	Q9UP60;A0A286YEY1;Q8NCL6;Q96K68;Q6N090;Q6MZW0;P01876;Q6ZW64;Q96DK0;Q8WY24;Q6N092	Ig alpha-1 chain C region	SNC73;DKFZp686G21220;DKFZp686J11235;IGHA1;DKFZp686K18196	tr|Q9UP60|Q9UP60_HUMAN SNC73 protein OS=Homo sapiens OX=9606 GN=SNC73 PE=2 SV=1;tr|A0A286YEY1|A0A286YEY1_HUMAN Immunoglobulin heavy constant alpha 1 (Fragment) OS=Homo sapiens OX=9606 GN=IGHA1 PE=1 SV=1;tr|Q8NCL6|Q8NCL6_HUMAN cDNA FLJ90170 fis, clone MAMMA	23	2	2	40.947	384	4.7	15806000
J3KPS2;A0A494C1T9;Q6ZRV2	J3KPS2;A0A494C1T9;Q6ZRV2	Protein FAM83H	FAM83H	tr|J3KPS2|J3KPS2_HUMAN Protein FAM83H (Fragment) OS=Homo sapiens OX=9606 GN=FAM83H PE=1 SV=1;tr|A0A494C1T9|A0A494C1T9_HUMAN Protein FAM83H OS=Homo sapiens OX=9606 GN=FAM83H PE=1 SV=1;sp|Q6ZRV2|FA83H_HUMAN Protein FAM83H OS=Homo sapiens OX=9606 GN=FAM83H PE	3	2	2	96.337	906	3.3	2912700
Q96T67;Q9NVI7;Q5SV16;Q5T9A4;H0Y2W2;Q8N3E6;Q9H834	Q96T67;Q9NVI7;Q5SV16;Q5T9A4	ATPase family AAA domain-containing protein 3A;ATPase family AAA domain-containing protein 3B	ATAD3A;ATAD3B	tr|Q96T67|Q96T67_HUMAN TOB3 OS=Homo sapiens OX=9606 PE=2 SV=1;sp|Q9NVI7|ATD3A_HUMAN ATPase family AAA domain-containing protein 3A OS=Homo sapiens OX=9606 GN=ATAD3A PE=1 SV=2;tr|Q5SV16|Q5SV16_HUMAN ATPase family AAA domain-containing protein 3A (Fragment)	7	2	2	65.115	578	3.3	3929100
B4DP93;X5D7K9;B4DXN0;B4DDR2;X5D2M8;Q14764;X5DNU0	B4DP93;X5D7K9;B4DXN0;B4DDR2;X5D2M8;Q14764;X5DNU0	Major vault protein	MVP	tr|B4DP93|B4DP93_HUMAN cDNA FLJ53437, highly similar to Major vault protein OS=Homo sapiens OX=9606 PE=2 SV=1;tr|X5D7K9|X5D7K9_HUMAN Major vault protein isoform C (Fragment) OS=Homo sapiens OX=9606 GN=MVP PE=2 SV=1;tr|B4DXN0|B4DXN0_HUMAN cDNA FLJ53371, hig	7	2	2	87.543	789	2.5	5905500
Q9HB00;Q08554	Q9HB00;Q08554	Desmocollin-1	DSC1	tr|Q9HB00|Q9HB00_HUMAN Desmocollin 1, isoform CRA_b OS=Homo sapiens OX=9606 GN=DSC1 PE=4 SV=1;sp|Q08554|DSC1_HUMAN Desmocollin-1 OS=Homo sapiens OX=9606 GN=DSC1 PE=1 SV=2	2	2	2	93.834	840	2.4	10478000
A0A087X0X3;P52272;Q6P2D7;M0QZM1;Q7KYM9;Q59ES8;M0R2I7;M0R0Y6;M0QYQ7;M0R0N3;M0R019;M0R2T0;B4DEG4	A0A087X0X3;P52272;Q6P2D7;M0QZM1;Q7KYM9;Q59ES8;M0R2I7	Heterogeneous nuclear ribonucleoprotein M	HNRNPM;HNRPM;ORF	tr|A0A087X0X3|A0A087X0X3_HUMAN Heterogeneous nuclear ribonucleoprotein M OS=Homo sapiens OX=9606 GN=HNRNPM PE=1 SV=1;sp|P52272|HNRPM_HUMAN Heterogeneous nuclear ribonucleoprotein M OS=Homo sapiens OX=9606 GN=HNRNPM PE=1 SV=3;tr|Q6P2D7|Q6P2D7_HUMAN HNRPM pr	13	2	2	77.569	730	2.1	6234500
B4E0T8;A0A0D9SFK2;A0A024QZ63;Q92614;B4DYM1;B4DZ32;H0YEV9	B4E0T8;A0A0D9SFK2;A0A024QZ63;Q92614;B4DYM1;B4DZ32	Unconventional myosin-XVIIIa	MYO18A;hCG_27198	tr|B4E0T8|B4E0T8_HUMAN cDNA FLJ59649, highly similar to Myosin-18A OS=Homo sapiens OX=9606 PE=2 SV=1;tr|A0A0D9SFK2|A0A0D9SFK2_HUMAN Unconventional myosin-XVIIIa OS=Homo sapiens OX=9606 GN=MYO18A PE=1 SV=1;tr|A0A024QZ63|A0A024QZ63_HUMAN HCG27198, isoform CR	7	2	2	133.55	1181	1.9	3679900
Q13045;Q59H95;B4DIX0;J3KS54;J3KS39;B4DNA8	Q13045;Q59H95;B4DIX0;J3KS54	Protein flightless-1 homolog	FLII	sp|Q13045|FLII_HUMAN Protein flightless-1 homolog OS=Homo sapiens OX=9606 GN=FLII PE=1 SV=2;tr|Q59H95|Q59H95_HUMAN Flightless I homolog variant (Fragment) OS=Homo sapiens OX=9606 PE=2 SV=1;tr|B4DIX0|B4DIX0_HUMAN cDNA FLJ50778, highly similar to Protein fli	6	2	2	144.75	1269	1.7	19008000
A0A087WTA8;A0A384MDU2;A0A0S2Z3H5;P08123;B4DN66;A0A0S2Z3K0	A0A087WTA8;A0A384MDU2;A0A0S2Z3H5;P08123;B4DN66;A0A0S2Z3K0	Collagen alpha-2(I) chain	COL1A2	tr|A0A087WTA8|A0A087WTA8_HUMAN Collagen alpha-2(I) chain OS=Homo sapiens OX=9606 GN=COL1A2 PE=1 SV=1;tr|A0A384MDU2|A0A384MDU2_HUMAN Collagen, type I, alpha 2, isoform CRA_c OS=Homo sapiens OX=9606 GN=COL1A2 PE=2 SV=1;tr|A0A0S2Z3H5|A0A0S2Z3H5_HUMAN Collagen	6	2	2	129.15	1364	1.3	3210300
P02452;D3DTX7;Q6LAN8;H9C5C5;B7Z4S2	P02452;D3DTX7;Q6LAN8;H9C5C5	Collagen alpha-1(I) chain	COL1A1	sp|P02452|CO1A1_HUMAN Collagen alpha-1(I) chain OS=Homo sapiens OX=9606 GN=COL1A1 PE=1 SV=5;tr|D3DTX7|D3DTX7_HUMAN Collagen, type I, alpha 1, isoform CRA_a OS=Homo sapiens OX=9606 GN=COL1A1 PE=4 SV=1;tr|Q6LAN8|Q6LAN8_HUMAN Collagen type I alpha 1 (Fragment	5	2	2	138.94	1464	1.3	9328900
Q59H46;B7ZLD8;B7ZLD5;A0A024R8K7;A0A024R8T0;A0A024R8N2;P16144;Q2VP98;B4E3N0	Q59H46;B7ZLD8;B7ZLD5;A0A024R8K7;A0A024R8T0;A0A024R8N2;P16144;Q2VP98	Integrin beta;Integrin beta-4	ITGB4	tr|Q59H46|Q59H46_HUMAN Integrin beta (Fragment) OS=Homo sapiens OX=9606 PE=2 SV=1;tr|B7ZLD8|B7ZLD8_HUMAN Integrin beta OS=Homo sapiens OX=9606 GN=ITGB4 PE=2 SV=1;tr|B7ZLD5|B7ZLD5_HUMAN Integrin beta OS=Homo sapiens OX=9606 GN=ITGB4 PE=2 SV=1;tr|A0A024R8K7|	9	2	2	169.15	1515	1.2	598240
H3BT02;B4DJL6	H3BT02;B4DJL6	Integrator complex subunit 14	VWA9	tr|H3BT02|H3BT02_HUMAN Integrator complex subunit 14 (Fragment) OS=Homo sapiens OX=9606 GN=INTS14 PE=4 SV=1;tr|B4DJL6|B4DJL6_HUMAN Integrator complex subunit 14 OS=Homo sapiens OX=9606 GN=INTS14 PE=1 SV=1	2	1	1	4.3348	39	43.6	0
Q05C82;Q6NVI1;P29966	Q05C82;Q6NVI1;P29966	Myristoylated alanine-rich C-kinase substrate	MARCKS	tr|Q05C82|Q05C82_HUMAN MARCKS protein (Fragment) OS=Homo sapiens OX=9606 GN=MARCKS PE=2 SV=1;tr|Q6NVI1|Q6NVI1_HUMAN MARCKS protein (Fragment) OS=Homo sapiens OX=9606 GN=MARCKS PE=2 SV=1;sp|P29966|MARCS_HUMAN Myristoylated alanine-rich C-kinase substrate OS	3	1	1	4.5819	47	40.4	3170900
I3L0W5;B4DJF2;I3L3T1;B4DJB0;V9HW98;P62258	I3L0W5;B4DJF2;I3L3T1;B4DJB0;V9HW98;P62258	14-3-3 protein epsilon	YWHAE;HEL2	tr|I3L0W5|I3L0W5_HUMAN 14-3-3 protein epsilon OS=Homo sapiens OX=9606 GN=YWHAE PE=1 SV=1;tr|B4DJF2|B4DJF2_HUMAN 14-3-3 protein epsilon OS=Homo sapiens OX=9606 GN=YWHAE PE=1 SV=1;tr|I3L3T1|I3L3T1_HUMAN 14-3-3 protein epsilon OS=Homo sapiens OX=9606 GN=YWHAE	6	1	1	4.5157	38	31.6	3267400
A0A4Y5R233	A0A4Y5R233	Purnergic receptor P2X 7		tr|A0A4Y5R233|A0A4Y5R233_HUMAN Purnergic receptor P2X 7 (Fragment) OS=Homo sapiens OX=9606 GN=P2RX7 PE=4 SV=1	1	1	1	3.0034	27	29.6	4054200
L0R4V5	L0R4V5	Alternative protein CBL	CBL	tr|L0R4V5|L0R4V5_HUMAN Alternative protein CBL OS=Homo sapiens OX=9606 GN=CBL PE=4 SV=1	1	1	1	5.6247	51	27.5	6677200000
E9PNW6;E9PKK3;E9PK72;E9PJD0;E9PN91;E9PMW7;E9PK06;E9PPR1;E9PL12;E9PL71;E9PQ49;E9PI39;E9PQZ1;E9PK01;P29692	E9PNW6;E9PKK3;E9PK72;E9PJD0;E9PN91;E9PMW7;E9PK06;E9PPR1;E9PL12;E9PL71;E9PQ49;E9PI39;E9PQZ1;E9PK01;P29692	Elongation factor 1-delta	EEF1D	tr|E9PNW6|E9PNW6_HUMAN Elongation factor 1-delta (Fragment) OS=Homo sapiens OX=9606 GN=EEF1D PE=1 SV=1;tr|E9PKK3|E9PKK3_HUMAN Elongation factor 1-delta (Fragment) OS=Homo sapiens OX=9606 GN=EEF1D PE=1 SV=1;tr|E9PK72|E9PK72_HUMAN Elongation factor 1-delta (	15	1	1	4.2267	35	25.7	0
H3BNG9;H3BPA0;Q7Z4M1;A0A140VJH9;B4DFR2;Q9NP97;Q8TF09	H3BNG9;H3BPA0;Q7Z4M1;A0A140VJH9;B4DFR2;Q9NP97;Q8TF09	Dynein light chain roadblock-type 1;Dynein light chain roadblock-type 2	DYNLRB2;DYNLRB1	tr|H3BNG9|H3BNG9_HUMAN Dynein light chain roadblock-type 2 OS=Homo sapiens OX=9606 GN=DYNLRB2 PE=4 SV=1;tr|H3BPA0|H3BPA0_HUMAN Dynein light chain roadblock-type 2 OS=Homo sapiens OX=9606 GN=DYNLRB2 PE=4 SV=1;tr|Q7Z4M1|Q7Z4M1_HUMAN DYNLRB2 protein OS=Homo s	7	1	1	4.5292	40	22.5	0
L0R512	L0R512	Alternative protein NCAM2	NCAM2	tr|L0R512|L0R512_HUMAN Alternative protein NCAM2 OS=Homo sapiens OX=9606 GN=NCAM2 PE=4 SV=1	1	1	1	4.7347	42	21.4	101610000
A0A024R3X7;Q9UNM1;B8ZZL8;A0A384N6A4;S4R3N1;P61604	A0A024R3X7;Q9UNM1;B8ZZL8;A0A384N6A4;S4R3N1;P61604	10 kDa heat shock protein, mitochondrial	HSPE1;EPFP1;HSPE1-MOB4	tr|A0A024R3X7|A0A024R3X7_HUMAN Heat shock 10kDa protein 1 (Chaperonin 10), isoform CRA_d OS=Homo sapiens OX=9606 GN=HSPE1 PE=3 SV=1;tr|Q9UNM1|Q9UNM1_HUMAN Chaperonin 10-related protein (Fragment) OS=Homo sapiens OX=9606 GN=EPFP1 PE=3 SV=1;tr|B8ZZL8|B8ZZL8_	6	1	1	7.5406	71	19.7	4578600
Q8WVB5;Q8TDC4;A0A140VJP8;A0A024R6T4;Q8N339;P80297;P04732;P02795;P13640	Q8WVB5;Q8TDC4;A0A140VJP8;A0A024R6T4;Q8N339;P80297;P04732;P02795;P13640	Metallothionein;Metallothionein-1M;Metallothionein-1X;Metallothionein-1E;Metallothionein-2;Metallothionein-1G	MT1X;MT1M;MT1E;MT2A;MT1G	tr|Q8WVB5|Q8WVB5_HUMAN Metallothionein OS=Homo sapiens OX=9606 GN=MT1X PE=2 SV=1;tr|Q8TDC4|Q8TDC4_HUMAN Metallothionein OS=Homo sapiens OX=9606 PE=2 SV=1;tr|A0A140VJP8|A0A140VJP8_HUMAN Metallothionein OS=Homo sapiens OX=9606 PE=2 SV=1;tr|A0A024R6T4|A0A024R	9	1	1	6.0542	61	19.7	6883800
Q2MCL6;Q01650	Q2MCL6;Q01650	Large neutral amino acids transporter small subunit 1	SLC7A5	tr|Q2MCL6|Q2MCL6_HUMAN Large neutral amino acids transporter 1 (Fragment) OS=Homo sapiens OX=9606 GN=SLC7A5 PE=4 SV=1;sp|Q01650|LAT1_HUMAN Large neutral amino acids transporter small subunit 1 OS=Homo sapiens OX=9606 GN=SLC7A5 PE=1 SV=2	2	1	1	7.1621	71	19.7	0
L8EC82	L8EC82	Alternative protein DENND1B	DENND1B	tr|L8EC82|L8EC82_HUMAN Alternative protein DENND1B OS=Homo sapiens OX=9606 GN=DENND1B PE=4 SV=1	1	1	1	4.9724	41	19.5	23543000
L8E9H3	L8E9H3	Alternative protein THBS3	THBS3	tr|L8E9H3|L8E9H3_HUMAN Alternative protein THBS3 OS=Homo sapiens OX=9606 GN=THBS3 PE=4 SV=1	1	1	1	12.437	111	18.9	125970000
K7EMA7;B9EJE3;H7BY10;K7EJV9;K7ERT8;A8MUS3;P62750	K7EMA7;B9EJE3;H7BY10;K7EJV9;K7ERT8;A8MUS3;P62750	60S ribosomal protein L23a	RPL23A;RPL23AL	tr|K7EMA7|K7EMA7_HUMAN 60S ribosomal protein L23a OS=Homo sapiens OX=9606 GN=RPL23A PE=1 SV=1;tr|B9EJE3|B9EJE3_HUMAN 60S ribosomal protein L23A like OS=Homo sapiens OX=9606 GN=RPL23AL PE=2 SV=1;tr|H7BY10|H7BY10_HUMAN 60S ribosomal protein L23a (Fragment) O	7	1	1	7.9232	70	18.6	13766000
P25398	P25398	40S ribosomal protein S12	RPS12	sp|P25398|RS12_HUMAN 40S ribosomal protein S12 OS=Homo sapiens OX=9606 GN=RPS12 PE=1 SV=3	1	1	1	14.515	132	16.7	0
B3KUL2	B3KUL2	cDNA FLJ40148 fis, clone TESTI2013610, highly similar to Homo sapiens solute carrier family 30		tr|B3KUL2|B3KUL2_HUMAN cDNA FLJ40148 fis, clone TESTI2013610, highly similar to Homo sapiens solute carrier family 30, member 10 (SLC30A10), transcript variant 1, mRNA OS=Homo sapiens OX=9606 PE=2 SV=1	1	1	1	12.352	111	16.2	374400000
H0YE40;H0YD13;J3KN83;B4E2X0;H0Y2P0;B4DN59;A8K309;A0A385KNS5;P16070	H0YE40;H0YD13;J3KN83;B4E2X0;H0Y2P0;B4DN59;A8K309;A0A385KNS5;P16070	CD44 antigen	CD44	tr|H0YE40|H0YE40_HUMAN CD44 antigen (Fragment) OS=Homo sapiens OX=9606 GN=CD44 PE=1 SV=1;tr|H0YD13|H0YD13_HUMAN CD44 antigen OS=Homo sapiens OX=9606 GN=CD44 PE=1 SV=2;tr|J3KN83|J3KN83_HUMAN CD44 antigen (Fragment) OS=Homo sapiens OX=9606 GN=CD44 PE=1 SV=1;	9	1	1	9.105	82	15.9	4612500
G3V279;A0A024R6D4;P84090	G3V279;A0A024R6D4;P84090	Enhancer of rudimentary homolog	ERH	tr|G3V279|G3V279_HUMAN Enhancer of rudimentary homolog OS=Homo sapiens OX=9606 GN=ERH PE=1 SV=1;tr|A0A024R6D4|A0A024R6D4_HUMAN Enhancer of rudimentary homolog OS=Homo sapiens OX=9606 GN=ERH PE=3 SV=1;sp|P84090|ERH_HUMAN Enhancer of rudimentary homolog OS=H	3	1	1	8.2033	71	15.5	2816100
Q5T0R8;Q5T0S3;Q5T0R7;Q5T0R6;Q5T0R5;Q5T0R4;Q5T0R3;Q5T0R2;Q5T0R1;Q5T0R9;B4DUZ8;B4DNW7;B4DNA3;D3DPU2;B2RDY9;Q01518	Q5T0R8;Q5T0S3;Q5T0R7;Q5T0R6;Q5T0R5;Q5T0R4;Q5T0R3;Q5T0R2;Q5T0R1;Q5T0R9;B4DUZ8;B4DNW7;B4DNA3;D3DPU2;B2RDY9;Q01518	Adenylyl cyclase-associated protein;Adenylyl cyclase-associated protein 1	CAP1	tr|Q5T0R8|Q5T0R8_HUMAN Adenylyl cyclase-associated protein 1 (Fragment) OS=Homo sapiens OX=9606 GN=CAP1 PE=1 SV=1;tr|Q5T0S3|Q5T0S3_HUMAN Adenylyl cyclase-associated protein 1 (Fragment) OS=Homo sapiens OX=9606 GN=CAP1 PE=1 SV=1;tr|Q5T0R7|Q5T0R7_HUMAN Adeny	16	1	1	6.2509	58	15.5	3746700
Q9UBI6;Q53GD1	Q9UBI6;Q53GD1	Guanine nucleotide-binding protein G(I)/G(S)/G(O) subunit gamma-12;Guanine nucleotide-binding protein subunit gamma	GNG12	sp|Q9UBI6|GBG12_HUMAN Guanine nucleotide-binding protein G(I)/G(S)/G(O) subunit gamma-12 OS=Homo sapiens OX=9606 GN=GNG12 PE=1 SV=3;tr|Q53GD1|Q53GD1_HUMAN Guanine nucleotide-binding protein subunit gamma (Fragment) OS=Homo sapiens OX=9606 PE=2 SV=1	2	1	1	8.0061	72	15.3	4288700
Q9BZU1;A2A3R5;Q96DV6;A2A3R6;P62753	Q9BZU1;A2A3R5;Q96DV6;A2A3R6;P62753	40S ribosomal protein S6	RPS6	tr|Q9BZU1|Q9BZU1_HUMAN PNAS-20 OS=Homo sapiens OX=9606 PE=2 SV=1;tr|A2A3R5|A2A3R5_HUMAN 40S ribosomal protein S6 OS=Homo sapiens OX=9606 GN=RPS6 PE=1 SV=1;tr|Q96DV6|Q96DV6_HUMAN 40S ribosomal protein S6 OS=Homo sapiens OX=9606 GN=RPS6 PE=2 SV=1;tr|A2A3R6|A	5	1	1	9.0247	79	15.2	5714800
Q6E433;Q6IBA2;Q59G24;P53999	Q6E433;Q6IBA2;Q59G24;P53999	Activated RNA polymerase II transcriptional coactivator p15	PC4;SUB1	tr|Q6E433|Q6E433_HUMAN Activated RNA polymerase II transcription cofactor 4 (Fragment) OS=Homo sapiens OX=9606 PE=2 SV=1;tr|Q6IBA2|Q6IBA2_HUMAN PC4 protein OS=Homo sapiens OX=9606 GN=PC4 PE=2 SV=1;tr|Q59G24|Q59G24_HUMAN Activated RNA polymerase II transcri	4	1	1	8.6549	73	15.1	4782700
Q6T598;A0A0S2Z4Q3;A0A0S2Z4K2;P62633	Q6T598;A0A0S2Z4Q3;A0A0S2Z4K2;P62633	Cellular nucleic acid-binding protein	CNBP	tr|Q6T598|Q6T598_HUMAN Cellular nucleic acid binding protein (Fragment) OS=Homo sapiens OX=9606 PE=2 SV=1;tr|A0A0S2Z4Q3|A0A0S2Z4Q3_HUMAN CCHC-type zinc finger nucleic acid binding protein isoform 1 (Fragment) OS=Homo sapiens OX=9606 GN=CNBP PE=2 SV=1;tr|A0	4	1	1	5.9386	54	14.8	4309700
M0R1V7;J3QS39;Q49A90;J3QTR3;F5H6Q2;Q3MIH3;F5GYU3;F5H2Z3;A0A248RGE3;F5H265;Q5UGI3;B4DV12;F5H388;Q5RKT7;B2RDW1;F5H747;F5GXK7;J3QKN0;Q5U5U6;Q5PY61;Q9UFQ0;Q96C32;Q96MH4;L8B4I8;L8B196;Q96H31;L8B4R0;A8K674;L8B4Z6;L8B4M0;L8B4J3;Q66K58;Q59EM9;P62987;P62979;P0CG47;P0CG48;J3QSA3;F5GZ39;M0R1M6;Q8WYN9;M0R2S1;A0A2R8Y422	M0R1V7;J3QS39;Q49A90;J3QTR3;F5H6Q2;Q3MIH3;F5GYU3;F5H2Z3;A0A248RGE3;F5H265;Q5UGI3;B4DV12;F5H388;Q5RKT7;B2RDW1;F5H747;F5GXK7;J3QKN0;Q5U5U6;Q5PY61;Q9UFQ0;Q96C32;Q96MH4;L8B4I8;L8B196;Q96H31;L8B4R0;A8K674;L8B4Z6;L8B4M0;L8B4J3;Q66K58;Q59EM9;P62987;P62979;P0CG47;P0CG48;J3QSA3;F5GZ39;M0R1M6;Q8WYN9;M0R2S1;A0A2R8Y422	Ubiquitin-60S ribosomal protein L40;Ubiquitin;60S ribosomal protein L40;Ubiquitin-40S ribosomal protein S27a;Ubiquitin;40S ribosomal protein S27a;Polyubiquitin-B;Ubiquitin;Polyubiquitin-C;Ubiquitin	UBA52;UBB;RPS27A;UBC;HEL112;DKFZp434K0435;UbC	tr|M0R1V7|M0R1V7_HUMAN Ubiquitin-60S ribosomal protein L40 (Fragment) OS=Homo sapiens OX=9606 GN=UBA52 PE=1 SV=1;tr|J3QS39|J3QS39_HUMAN Polyubiquitin-B (Fragment) OS=Homo sapiens OX=9606 GN=UBB PE=1 SV=1;tr|Q49A90|Q49A90_HUMAN RPS27A protein OS=Homo sapien	43	1	1	7.1321	63	14.3	79976000
P0CF74;A2NU33;A0A5H1ZRQ7;V9GZF7;A0M8Q6;P15814	P0CF74;A2NU33;A0A5H1ZRQ7;V9GZF7;A0M8Q6;P15814	Ig lambda-6 chain C region;Ig lambda-7 chain C region;Immunoglobulin lambda-like polypeptide 1	IGLC6;IGLC7;IGLL1	sp|P0CF74|IGLC6_HUMAN Immunoglobulin lambda constant 6 OS=Homo sapiens OX=9606 GN=IGLC6 PE=1 SV=1;tr|A2NU33|A2NU33_HUMAN Lambda L-chain C region (Fragment) OS=Homo sapiens OX=9606 PE=4 SV=1;tr|A0A5H1ZRQ7|A0A5H1ZRQ7_HUMAN Immunoglobulin lambda constant 7 (F	6	1	0	11.276	106	14.2	0
Q71RG1	Q71RG1	FP291		tr|Q71RG1|Q71RG1_HUMAN FP291 OS=Homo sapiens OX=9606 PE=2 SV=1	1	1	1	15.087	141	14.2	0
G5E9R3;M0R0A1;C9J4Z3;Q6P4E4;E9PEL3;M0R2L6;P61513;A6NKH3	G5E9R3;M0R0A1;C9J4Z3;Q6P4E4;E9PEL3;M0R2L6;P61513;A6NKH3	60S ribosomal protein L37a;Putative 60S ribosomal protein L37a-like protein	RPL37A;RPL37AP8	tr|G5E9R3|G5E9R3_HUMAN 60S ribosomal protein L37a OS=Homo sapiens OX=9606 GN=RPL37A PE=1 SV=1;tr|M0R0A1|M0R0A1_HUMAN 60S ribosomal protein L37a OS=Homo sapiens OX=9606 GN=RPL37A PE=1 SV=1;tr|C9J4Z3|C9J4Z3_HUMAN 60S ribosomal protein L37a OS=Homo sapiens OX	8	1	1	6.5677	58	13.8	5684200
D6RGE0;D6RED7;D6RAS7;B7Z3M5;H0Y8L7;D6RB09;E9PFI5;D6RG13;D6RAT0;Q6NXR8;A8K4W0;P61247	D6RGE0;D6RED7;D6RAS7;B7Z3M5;H0Y8L7;D6RB09;E9PFI5;D6RG13;D6RAT0;Q6NXR8;A8K4W0;P61247	40S ribosomal protein S3a	RPS3A	tr|D6RGE0|D6RGE0_HUMAN 40S ribosomal protein S3a (Fragment) OS=Homo sapiens OX=9606 GN=RPS3A PE=1 SV=1;tr|D6RED7|D6RED7_HUMAN 40S ribosomal protein S3a (Fragment) OS=Homo sapiens OX=9606 GN=RPS3A PE=1 SV=1;tr|D6RAS7|D6RAS7_HUMAN 40S ribosomal protein S3a (	12	1	1	7.2853	65	13.8	11341000
Q53FE1;P56134	Q53FE1;P56134	ATP synthase subunit f, mitochondrial	ATP5J2	tr|Q53FE1|Q53FE1_HUMAN ATP synthase, H+ transporting, mitochondrial F0 complex, subunit f isoform 2a variant (Fragment) OS=Homo sapiens OX=9606 PE=2 SV=1;sp|P56134|ATPK_HUMAN ATP synthase subunit f, mitochondrial OS=Homo sapiens OX=9606 GN=ATP5MF PE=1 SV=3	2	1	1	10.904	94	13.8	2200800
Q9BS10;Q5JR95;Q5JR94;P62241	Q9BS10;Q5JR95;Q5JR94;P62241	40S ribosomal protein S8	RPS8	tr|Q9BS10|Q9BS10_HUMAN Similar to ribosomal protein S8 (Fragment) OS=Homo sapiens OX=9606 PE=2 SV=1;tr|Q5JR95|Q5JR95_HUMAN 40S ribosomal protein S8 OS=Homo sapiens OX=9606 GN=RPS8 PE=1 SV=1;tr|Q5JR94|Q5JR94_HUMAN 40S ribosomal protein S8 OS=Homo sapiens OX	4	1	1	9.2827	80	13.8	9629000
L8E8N0	L8E8N0	Alternative protein C12orf51	C12orf51	tr|L8E8N0|L8E8N0_HUMAN Alternative protein C12orf51 OS=Homo sapiens OX=9606 GN=C12orf51 PE=4 SV=1	1	1	1	9.03	81	13.6	139170000
C9JD14;B1AKQ8;C9JZN1;F6X3N5;F6UT28;F5H8J8;F5H100;C9JIS1;C9JXA5;F5H0S8;E7EP32;Q59G26;E9PCP0;Q6FHM2;F1T0G5;F1T0G4;B2R6K4;A8K3F6;A0A140VJJ8;Q9HAV0;P62879;P62873;P16520	C9JD14;B1AKQ8;C9JZN1;F6X3N5;F6UT28;F5H8J8;F5H100;C9JIS1;C9JXA5;F5H0S8;E7EP32;Q59G26;E9PCP0;Q6FHM2;F1T0G5;F1T0G4;B2R6K4;A8K3F6;A0A140VJJ8;Q9HAV0;P62879;P62873;P16520	Guanine nucleotide-binding protein subunit beta-4;Guanine nucleotide-binding protein G(I)/G(S)/G(T) subunit beta-2;Guanine nucleotide-binding protein G(I)/G(S)/G(T) subunit beta-1;Guanine nucleotide-binding protein G(I)/G(S)/G(T) subunit beta-3	GNB4;GNB1;GNB2;GNB3	tr|C9JD14|C9JD14_HUMAN Guanine nucleotide-binding protein subunit beta-4 (Fragment) OS=Homo sapiens OX=9606 GN=GNB4 PE=1 SV=1;tr|B1AKQ8|B1AKQ8_HUMAN Guanine nucleotide-binding protein G(I)/G(S)/G(T) subunit beta-1 (Fragment) OS=Homo sapiens OX=9606 GN=GNB1	23	1	1	9.1033	79	12.7	3173800
A0A024R8S3;A8MUA9;A8MU27;Q6EEV6;P61956;P55854	A0A024R8S3;A8MUA9;A8MU27;Q6EEV6;P61956;P55854	Small ubiquitin-related modifier;Small ubiquitin-related modifier 4;Small ubiquitin-related modifier 2;Small ubiquitin-related modifier 3	SUMO2;SUMO3;SUMO4	tr|A0A024R8S3|A0A024R8S3_HUMAN Small ubiquitin-related modifier OS=Homo sapiens OX=9606 GN=SUMO2 PE=3 SV=1;tr|A8MUA9|A8MUA9_HUMAN SMT3 suppressor of mif two 3 homolog 3 (Yeast), isoform CRA_d OS=Homo sapiens OX=9606 GN=SUMO3 PE=1 SV=1;tr|A8MU27|A8MU27_HUMA	6	1	1	10.871	95	12.6	8099100
F5H3C5;F5H4R2;F5GYZ5;Q7Z7M6;Q4ZJI1;Q7Z7M7;Q7Z7M4;A0A384NL29;P04179	F5H3C5;F5H4R2;F5GYZ5;Q7Z7M6;Q4ZJI1;Q7Z7M7;Q7Z7M4;A0A384NL29;P04179	Superoxide dismutase;Superoxide dismutase [Mn], mitochondrial	SOD2	tr|F5H3C5|F5H3C5_HUMAN Superoxide dismutase (Fragment) OS=Homo sapiens OX=9606 GN=SOD2 PE=1 SV=1;tr|F5H4R2|F5H4R2_HUMAN Superoxide dismutase (Fragment) OS=Homo sapiens OX=9606 GN=SOD2 PE=1 SV=1;tr|F5GYZ5|F5GYZ5_HUMAN Superoxide dismutase (Fragment) OS=Homo	9	1	1	12.13	111	12.6	3770600
L0R6T5	L0R6T5	Alternative protein UBR4	UBR4	tr|L0R6T5|L0R6T5_HUMAN Alternative protein UBR4 OS=Homo sapiens OX=9606 GN=UBR4 PE=4 SV=1	1	1	1	10.802	88	12.5	0
F8VQQ8;V9HW41;P61088;Q5JXB2	F8VQQ8;V9HW41;P61088;Q5JXB2	Ubiquitin-conjugating enzyme E2 N;Putative ubiquitin-conjugating enzyme E2 N-like	UBE2N;HEL-S-71;UBE2NL	tr|F8VQQ8|F8VQQ8_HUMAN Ubiquitin-conjugating enzyme E2 N OS=Homo sapiens OX=9606 GN=UBE2N PE=1 SV=1;tr|V9HW41|V9HW41_HUMAN Epididymis secretory protein Li 71 OS=Homo sapiens OX=9606 GN=HEL-S-71 PE=2 SV=1;sp|P61088|UBE2N_HUMAN Ubiquitin-conjugating enzyme E	4	1	1	10.089	89	12.4	1934400
M9P8K1;A0A0A7C4X8	M9P8K1;A0A0A7C4X8		HLA-C	tr|M9P8K1|M9P8K1_HUMAN MHC class I antigen (Fragment) OS=Homo sapiens OX=9606 GN=HLA-C PE=3 SV=1;tr|A0A0A7C4X8|A0A0A7C4X8_HUMAN MHC class I antigen (Fragment) OS=Homo sapiens OX=9606 GN=HLA-C PE=3 SV=1	2	1	1	21.278	181	12.2	15587000
B8ZZK4;H7C2W9;C9JU56;B7Z4E3;B2R4C1;B7Z4C8;P62899	B8ZZK4;H7C2W9;C9JU56;B7Z4E3;B2R4C1;B7Z4C8;P62899	60S ribosomal protein L31	RPL31	tr|B8ZZK4|B8ZZK4_HUMAN 60S ribosomal protein L31 OS=Homo sapiens OX=9606 GN=RPL31 PE=1 SV=1;tr|H7C2W9|H7C2W9_HUMAN 60S ribosomal protein L31 (Fragment) OS=Homo sapiens OX=9606 GN=RPL31 PE=1 SV=1;tr|C9JU56|C9JU56_HUMAN 60S ribosomal protein L31 (Fragment) O	7	1	1	8.9876	79	11.4	12014000
Q5T123;Q86Z22;D3DPK5;Q9H299	Q5T123;Q86Z22;D3DPK5;Q9H299	SH3 domain-binding glutamic acid-rich-like protein 3	SH3BGRL3;HEL-S-297	tr|Q5T123|Q5T123_HUMAN SH3 domain-binding glutamic acid-rich-like protein 3 OS=Homo sapiens OX=9606 GN=SH3BGRL3 PE=1 SV=1;tr|Q86Z22|Q86Z22_HUMAN Epididymis secretory protein Li 297 OS=Homo sapiens OX=9606 GN=HEL-S-297 PE=2 SV=1;tr|D3DPK5|D3DPK5_HUMAN SH3 d	4	1	1	9.3804	88	11.4	4160100
Q9UBL5;B4DU73;B4YUQ3;B4YUQ2;B4YUQ1;B2R7D1;P49221	Q9UBL5;B4DU73;B4YUQ3;B4YUQ2;B4YUQ1;B2R7D1;P49221	Protein-glutamine gamma-glutamyltransferase 4	hTGP;TGM4	tr|Q9UBL5|Q9UBL5_HUMAN Prostate-specific transglutaminase (Fragment) OS=Homo sapiens OX=9606 GN=hTGP PE=2 SV=1;tr|B4DU73|B4DU73_HUMAN cDNA FLJ58243, highly similar to Protein-glutamine gamma-glutamyltransferase 4 OS=Homo sapiens OX=9606 PE=2 SV=1;tr|B4YUQ3	7	1	1	10.197	90	11.1	11113000
K7EII2;B4DP81;Q8TAP6	K7EII2;B4DP81;Q8TAP6	Centrosomal protein of 76 kDa	CEP76	tr|K7EII2|K7EII2_HUMAN Centrosomal protein of 76 kDa OS=Homo sapiens OX=9606 GN=CEP76 PE=1 SV=1;tr|B4DP81|B4DP81_HUMAN Centrosomal protein of 76 kDa OS=Homo sapiens OX=9606 GN=CEP76 PE=1 SV=1;sp|Q8TAP6|CEP76_HUMAN Centrosomal protein of 76 kDa OS=Homo sapi	3	1	1	8.5769	74	10.8	57541000
M0R1M5;M0R3H0;M0R210;Q6IPX4;P62249	M0R1M5;M0R3H0;M0R210;Q6IPX4;P62249	40S ribosomal protein S16	RPS16	tr|M0R1M5|M0R1M5_HUMAN 40S ribosomal protein S16 (Fragment) OS=Homo sapiens OX=9606 GN=RPS16 PE=1 SV=1;tr|M0R3H0|M0R3H0_HUMAN 40S ribosomal protein S16 OS=Homo sapiens OX=9606 GN=RPS16 PE=1 SV=1;tr|M0R210|M0R210_HUMAN 40S ribosomal protein S16 OS=Homo sapi	5	1	1	9.366	85	10.6	8828500
A0A024QYU7;H7C6B9;B4DPP9;A6NIE6	A0A024QYU7;H7C6B9;B4DPP9;A6NIE6	Putative RRN3-like protein RRN3P2	hCG_1812809;RRN3P2	tr|A0A024QYU7|A0A024QYU7_HUMAN HCG1812809, isoform CRA_a OS=Homo sapiens OX=9606 GN=hCG_1812809 PE=4 SV=1;tr|H7C6B9|H7C6B9_HUMAN cDNA FLJ56774, highly similar to RNA polymerase I-specific transcription initiation factor RRN3 OS=Homo sapiens OX=9606 PE=2 SV	4	1	1	12.357	106	10.4	26804000
A0A5C2GKE9	A0A5C2GKE9	IGH + IGL c507_light_IGKV1-5_IGKJ1		tr|A0A5C2GKE9|A0A5C2GKE9_HUMAN IGH + IGL c507_light_IGKV1-5_IGKJ1 (Fragment) OS=Homo sapiens OX=9606 PE=2 SV=1	1	1	1	11.55	106	10.4	471390
A0A5C2H271	A0A5C2H271	IG c1046_light_IGKV1-5_IGKJ3		tr|A0A5C2H271|A0A5C2H271_HUMAN IG c1046_light_IGKV1-5_IGKJ3 (Fragment) OS=Homo sapiens OX=9606 PE=2 SV=1	1	1	1	11.639	107	10.3	1980700
B4DLB4	B4DLB4	cDNA FLJ59924		tr|B4DLB4|B4DLB4_HUMAN cDNA FLJ59924 OS=Homo sapiens OX=9606 PE=2 SV=1	1	1	1	15.028	136	10.3	0
A0A024R3V9;Q9NX34;Q9BTI9;A0A140VJQ2;A0A0S2Z4G7;A4ZU86;A0A0S2Z491;P06748	A0A024R3V9;Q9NX34;Q9BTI9;A0A140VJQ2;A0A0S2Z4G7;A4ZU86;A0A0S2Z491;P06748	Nucleophosmin	hCG_37498;NPM1	tr|A0A024R3V9|A0A024R3V9_HUMAN HCG37498, isoform CRA_b OS=Homo sapiens OX=9606 GN=hCG_37498 PE=4 SV=1;tr|Q9NX34|Q9NX34_HUMAN cDNA FLJ20465 fis, clone KAT06236 OS=Homo sapiens OX=9606 PE=2 SV=1;tr|Q9BTI9|Q9BTI9_HUMAN NPM1 protein (Fragment) OS=Homo sapiens	8	1	1	10.98	92	9.8	14547000
A0A5C2G8V6	A0A5C2G8V6	IGH + IGL c184_heavy_IGHV1-2_IGHD5-24_IGHJ3		tr|A0A5C2G8V6|A0A5C2G8V6_HUMAN IGH + IGL c184_heavy_IGHV1-2_IGHD5-24_IGHJ3 (Fragment) OS=Homo sapiens OX=9606 PE=2 SV=1	1	1	1	13.722	122	9.8	662420000
A0A087WT48;A0A024R6S1;O60884	A0A087WT48;A0A024R6S1;O60884	DnaJ homolog subfamily A member 2	DNAJA2	tr|A0A087WT48|A0A087WT48_HUMAN DnaJ homolog subfamily A member 2 (Fragment) OS=Homo sapiens OX=9606 GN=DNAJA2 PE=1 SV=1;tr|A0A024R6S1|A0A024R6S1_HUMAN DnaJ (Hsp40) homolog, subfamily A, member 2, isoform CRA_a OS=Homo sapiens OX=9606 GN=DNAJA2 PE=3 SV=1;sp	3	1	1	14.688	134	9.7	697280
F5H867;F5H0E2;B4E3E4;H0YFS2;A0A024R599;B4E2Z3;F5GZS6;J3KPF3;P08195	F5H867;F5H0E2;B4E3E4;H0YFS2;A0A024R599;B4E2Z3;F5GZS6;J3KPF3;P08195	4F2 cell-surface antigen heavy chain	SLC3A2	tr|F5H867|F5H867_HUMAN 4F2 cell-surface antigen heavy chain (Fragment) OS=Homo sapiens OX=9606 GN=SLC3A2 PE=1 SV=1;tr|F5H0E2|F5H0E2_HUMAN 4F2 cell-surface antigen heavy chain (Fragment) OS=Homo sapiens OX=9606 GN=SLC3A2 PE=1 SV=1;tr|B4E3E4|B4E3E4_HUMAN cDN	9	1	1	14.757	135	9.6	3134100
Q96D13	Q96D13	LOC375295 protein	LOC375295	tr|Q96D13|Q96D13_HUMAN LOC375295 protein (Fragment) OS=Homo sapiens OX=9606 GN=LOC375295 PE=2 SV=1	1	1	1	14.767	137	9.5	0
Q567R0;A0A096LP55;P07919	Q567R0;A0A096LP55;P07919	Cytochrome b-c1 complex subunit 6;Cytochrome b-c1 complex subunit 6, mitochondrial	UQCRH;UQCRHL	tr|Q567R0|Q567R0_HUMAN UQCRH protein OS=Homo sapiens OX=9606 GN=UQCRH PE=2 SV=1;sp|A0A096LP55|QCR6L_HUMAN Cytochrome b-c1 complex subunit 6-like, mitochondrial OS=Homo sapiens OX=9606 GN=UQCRHL PE=3 SV=1;sp|P07919|QCR6_HUMAN Cytochrome b-c1 complex subunit	3	1	1	9.9533	85	9.4	2344700
A0A5C2GAB1;A0A5C2G4T0	A0A5C2GAB1;A0A5C2G4T0	IGH + IGL c25_light_IGLV3-1_IGLJ2		tr|A0A5C2GAB1|A0A5C2GAB1_HUMAN IGH + IGL c25_light_IGLV3-1_IGLJ2 (Fragment) OS=Homo sapiens OX=9606 PE=2 SV=1;tr|A0A5C2G4T0|A0A5C2G4T0_HUMAN IGL c2925_light_IGLV3-1_IGLJ3 (Fragment) OS=Homo sapiens OX=9606 PE=2 SV=1	2	1	1	11.623	106	9.4	12994000
B7ZLF8;P35321;P22528	B7ZLF8;P35321;P22528	Cornifin-A;Cornifin-B	SPRR1A;SPRR1B	tr|B7ZLF8|B7ZLF8_HUMAN Uncharacterized protein OS=Homo sapiens OX=9606 PE=2 SV=1;sp|P35321|SPR1A_HUMAN Cornifin-A OS=Homo sapiens OX=9606 GN=SPRR1A PE=1 SV=2;sp|P22528|SPR1B_HUMAN Cornifin-B OS=Homo sapiens OX=9606 GN=SPRR1B PE=1 SV=2	3	1	1	9.9355	89	9	26920000
F6RFD5;V9HWA6;P60981	F6RFD5;V9HWA6;P60981	Destrin	DSTN;HEL32	tr|F6RFD5|F6RFD5_HUMAN Destrin OS=Homo sapiens OX=9606 GN=DSTN PE=1 SV=1;tr|V9HWA6|V9HWA6_HUMAN Epididymis luminal protein 32 OS=Homo sapiens OX=9606 GN=HEL32 PE=2 SV=1;sp|P60981|DEST_HUMAN Destrin OS=Homo sapiens OX=9606 GN=DSTN PE=1 SV=3	3	1	1	15.397	135	8.9	11401000
Q0D2M2;B2R4S9;A8K9J7;A0A024RCL8;A0A024RCJ9;A0A024RCJ2;A0A024QZZ7;I6L9F7;U3KQK0;B4DR52;Q99880;Q99879;Q99877;Q93079;Q5QNW6;Q16778;P62807;P58876;P57053;P33778;P23527;P06899;O60814;Q96A08;Q8N257	Q0D2M2;B2R4S9;A8K9J7;A0A024RCL8;A0A024RCJ9;A0A024RCJ2;A0A024QZZ7;I6L9F7;U3KQK0;B4DR52;Q99880;Q99879;Q99877;Q93079;Q5QNW6;Q16778;P62807;P58876;P57053;P33778;P23527;P06899;O60814;Q96A08;Q8N257	Histone H2B;Histone H2B type 1-L;Histone H2B type 1-M;Histone H2B type 1-N;Histone H2B type 1-H;Histone H2B type 2-F;Histone H2B type 2-E;Histone H2B type 1-C/E/F/G/I;Histone H2B type 1-D;Histone H2B type F-S;Histone H2B type 1-B;Histone H2B type 1-O;Histone H2B type 1-J;Histone H2B type 1-K;Histone H2B type 1-A;Histone H2B type 3-B	HIST1H2BC;HIST1H2BI;HIST1H2BK;HIST1H2BN;HIST1H2BJ;HIST1H2BD;HIST1H2BM;HIST1H2BL;HIST1H2BH;HIST2H2BF;HIST2H2BE;H2BFS;HIST1H2BB;HIST1H2BO;HIST1H2BA;HIST3H2BB	tr|Q0D2M2|Q0D2M2_HUMAN HIST1H2BC protein OS=Homo sapiens OX=9606 GN=HIST1H2BC PE=2 SV=1;tr|B2R4S9|B2R4S9_HUMAN Histone H2B OS=Homo sapiens OX=9606 GN=HIST1H2BC PE=2 SV=1;tr|A8K9J7|A8K9J7_HUMAN Histone H2B OS=Homo sapiens OX=9606 PE=2 SV=1;tr|A0A024RCL8|A0A	25	1	1	13.834	126	8.7	9290800
J3QSB4;Q6NZ55;A8K4C8;P26373	J3QSB4;Q6NZ55;A8K4C8;P26373	60S ribosomal protein L13	RPL13	tr|J3QSB4|J3QSB4_HUMAN 60S ribosomal protein L13 (Fragment) OS=Homo sapiens OX=9606 GN=RPL13 PE=1 SV=1;tr|Q6NZ55|Q6NZ55_HUMAN 60S ribosomal protein L13 OS=Homo sapiens OX=9606 GN=RPL13 PE=1 SV=1;tr|A8K4C8|A8K4C8_HUMAN 60S ribosomal protein L13 OS=Homo sapi	4	1	1	14.692	126	8.7	4974000
V9HWH9;B2R5H0;P31949	V9HWH9;B2R5H0;P31949	Protein S100;Protein S100-A11;Protein S100-A11, N-terminally processed	HEL-S-43;S100A11	tr|V9HWH9|V9HWH9_HUMAN Protein S100 OS=Homo sapiens OX=9606 GN=HEL-S-43 PE=2 SV=1;tr|B2R5H0|B2R5H0_HUMAN Protein S100 OS=Homo sapiens OX=9606 PE=2 SV=1;sp|P31949|S10AB_HUMAN Protein S100-A11 OS=Homo sapiens OX=9606 GN=S100A11 PE=1 SV=2	3	1	1	11.74	105	8.6	10129000
P47929	P47929	Galectin-7	LGALS7	sp|P47929|LEG7_HUMAN Galectin-7 OS=Homo sapiens OX=9606 GN=LGALS7 PE=1 SV=2	1	1	1	15.075	136	8.1	2799400
P62851	P62851	40S ribosomal protein S25	RPS25	sp|P62851|RS25_HUMAN 40S ribosomal protein S25 OS=Homo sapiens OX=9606 GN=RPS25 PE=1 SV=1	1	1	1	13.742	125	8	21501000
A0A024R5H0;O75531;B2R4V4	A0A024R5H0;O75531;B2R4V4	Barrier-to-autointegration factor;Barrier-to-autointegration factor, N-terminally processed	BANF1	tr|A0A024R5H0|A0A024R5H0_HUMAN Barrier to autointegration factor 1, isoform CRA_a OS=Homo sapiens OX=9606 GN=BANF1 PE=4 SV=1;sp|O75531|BAF_HUMAN Barrier-to-autointegration factor OS=Homo sapiens OX=9606 GN=BANF1 PE=1 SV=1;tr|B2R4V4|B2R4V4_HUMAN cDNA, FLJ92	3	1	1	10.058	89	7.9	9037100
Q1W6G9;P02008	Q1W6G9;P02008	Hemoglobin subunit zeta	HBZ	tr|Q1W6G9|Q1W6G9_HUMAN Hemoglobin zeta subunit OS=Homo sapiens OX=9606 GN=HBZ PE=3 SV=1;sp|P02008|HBAZ_HUMAN Hemoglobin subunit zeta OS=Homo sapiens OX=9606 GN=HBZ PE=1 SV=2	2	1	1	15.621	142	7.7	34406000
K7EMV3;K7EP01;B4E380;A0A590UJJ6;B4DEB1;K7EK07;Q5TEC6;B2R6Y1;B2R4P9;K7ES00;Q6NXT2;Q71DI3;Q16695;P84243;P68431	K7EMV3;K7EP01;B4E380;A0A590UJJ6;B4DEB1;K7EK07;Q5TEC6;B2R6Y1;B2R4P9;K7ES00;Q6NXT2;Q71DI3;Q16695;P84243;P68431	Histone H3;Histone H3.3C;Histone H3.2;Histone H3.1t;Histone H3.3;Histone H3.1	H3F3B;H3F3A;HIST2H3PS2;H3F3C;HIST2H3A;HIST3H3;HIST1H3A	tr|K7EMV3|K7EMV3_HUMAN Histone H3 OS=Homo sapiens OX=9606 GN=H3-3B PE=1 SV=1;tr|K7EP01|K7EP01_HUMAN Histone H3.3 OS=Homo sapiens OX=9606 GN=H3-3B PE=1 SV=1;tr|B4E380|B4E380_HUMAN Histone H3 OS=Homo sapiens OX=9606 PE=2 SV=1;tr|A0A590UJJ6|A0A590UJJ6_HUMAN H	15	1	1	10.334	92	7.6	4619500
Q9BTQ7;A0A024R1Q8;P62829;J3KTJ3;C9JD32;B9ZVP7;J3KT29	Q9BTQ7;A0A024R1Q8;P62829;J3KTJ3;C9JD32;B9ZVP7;J3KT29	60S ribosomal protein L23	RPL23	tr|Q9BTQ7|Q9BTQ7_HUMAN Similar to ribosomal protein L23 (Fragment) OS=Homo sapiens OX=9606 PE=2 SV=1;tr|A0A024R1Q8|A0A024R1Q8_HUMAN Ribosomal protein L23, isoform CRA_b OS=Homo sapiens OX=9606 GN=RPL23 PE=3 SV=1;sp|P62829|RL23_HUMAN 60S ribosomal protein L	7	1	1	14.149	134	7.5	20129000
Q9H4N7;A0A087WWF5;Q9H5M4;K7ESB6;B7Z7D1;A0A024R604;U3KQA5;A0A024R5W3;A0A0U1RQT7;Q8IXA3;A0A0U1RQY7;U3KQB3;P78368;Q9HCP0;Q9Y6M4	Q9H4N7;A0A087WWF5;Q9H5M4;K7ESB6;B7Z7D1;A0A024R604;U3KQA5;A0A024R5W3;A0A0U1RQT7;Q8IXA3;A0A0U1RQY7;U3KQB3;P78368;Q9HCP0;Q9Y6M4	Casein kinase I isoform gamma-2;Casein kinase I isoform gamma-1;Casein kinase I isoform gamma-3	CSNK1G2;hCG_2004507;CSNK1G1;CSNK1G3	tr|Q9H4N7|Q9H4N7_HUMAN Clone CDABP0048 mRNA sequence OS=Homo sapiens OX=9606 PE=2 SV=1;tr|A0A087WWF5|A0A087WWF5_HUMAN Casein kinase I isoform gamma-2 (Fragment) OS=Homo sapiens OX=9606 GN=CSNK1G2 PE=1 SV=1;tr|Q9H5M4|Q9H5M4_HUMAN cDNA: FLJ23304 fis, clone H	15	1	1	24.364	214	7.5	13584000
E9PNW4;A0A2U3TZL5;Q6FHM9;P13987;H0YET2;A0A3Q8TLE1;A0A3G2LMK5;A0A3G2LMK3;A0A3G2LMJ8	E9PNW4;A0A2U3TZL5;Q6FHM9;P13987;H0YET2;A0A3Q8TLE1;A0A3G2LMK5;A0A3G2LMK3;A0A3G2LMJ8	CD59 glycoprotein	CD59	tr|E9PNW4|E9PNW4_HUMAN UPAR/Ly6 domain-containing protein OS=Homo sapiens OX=9606 PE=1 SV=1;tr|A0A2U3TZL5|A0A2U3TZL5_HUMAN CD59 glycoprotein (Fragment) OS=Homo sapiens OX=9606 GN=CD59 PE=1 SV=1;tr|Q6FHM9|Q6FHM9_HUMAN CD59 antigen, complement regulatory pro	9	1	1	11.985	108	7.4	2092100
A0A384MR27;P09382	A0A384MR27;P09382	Galectin-1	LGALS1	tr|A0A384MR27|A0A384MR27_HUMAN Galectin OS=Homo sapiens OX=9606 PE=2 SV=1;sp|P09382|LEG1_HUMAN Galectin-1 OS=Homo sapiens OX=9606 GN=LGALS1 PE=1 SV=2	2	1	1	14.716	135	7.4	4064400
E5RJR5;P63208	E5RJR5;P63208	S-phase kinase-associated protein 1	SKP1	tr|E5RJR5|E5RJR5_HUMAN S-phase kinase-associated protein 1 OS=Homo sapiens OX=9606 GN=SKP1 PE=1 SV=1;sp|P63208|SKP1_HUMAN S-phase kinase-associated protein 1 OS=Homo sapiens OX=9606 GN=SKP1 PE=1 SV=2	2	1	1	18.72	163	7.4	3814900
E9PP36;E9PKZ0;E9PKU4;P62917	E9PP36;E9PKZ0;E9PKU4;P62917	60S ribosomal protein L8	RPL8	tr|E9PP36|E9PP36_HUMAN 60S ribosomal protein L8 OS=Homo sapiens OX=9606 GN=RPL8 PE=1 SV=1;tr|E9PKZ0|E9PKZ0_HUMAN 60S ribosomal protein L8 (Fragment) OS=Homo sapiens OX=9606 GN=RPL8 PE=1 SV=1;tr|E9PKU4|E9PKU4_HUMAN 60S ribosomal protein L8 (Fragment) OS=Hom	4	1	1	16.18	148	7.4	6022200
I3L3P7;B2R4W8;A8K7H3;P62244	I3L3P7;B2R4W8;A8K7H3;P62244	40S ribosomal protein S15a	RPS15A;hCG_1994130	tr|I3L3P7|I3L3P7_HUMAN 40S ribosomal protein S15a OS=Homo sapiens OX=9606 GN=RPS15A PE=1 SV=1;tr|B2R4W8|B2R4W8_HUMAN HCG1994130, isoform CRA_a OS=Homo sapiens OX=9606 GN=hCG_1994130 PE=2 SV=1;tr|A8K7H3|A8K7H3_HUMAN cDNA FLJ77670, highly similar to Homo sap	4	1	1	11.477	100	7	3292300
E7EX53;A0A2R8Y738;B4DLP4;A0A2R8YEM3;E7EQV9;A0A024R2Q4;P61313	E7EX53;A0A2R8Y738;B4DLP4;A0A2R8YEM3;E7EQV9;A0A024R2Q4;P61313	Ribosomal protein L15;60S ribosomal protein L15	RPL15	tr|E7EX53|E7EX53_HUMAN Ribosomal protein L15 (Fragment) OS=Homo sapiens OX=9606 GN=RPL15 PE=1 SV=1;tr|A0A2R8Y738|A0A2R8Y738_HUMAN Ribosomal protein L15 (Fragment) OS=Homo sapiens OX=9606 GN=RPL15 PE=1 SV=1;tr|B4DLP4|B4DLP4_HUMAN Ribosomal protein L15 OS=Ho	7	1	1	15.722	133	6.8	9233400
V9HW35;P30044	V9HW35;P30044	Peroxiredoxin-5, mitochondrial	HEL-S-55;PRDX5	tr|V9HW35|V9HW35_HUMAN Peroxiredoxin OS=Homo sapiens OX=9606 GN=HEL-S-55 PE=2 SV=1;sp|P30044|PRDX5_HUMAN Peroxiredoxin-5, mitochondrial OS=Homo sapiens OX=9606 GN=PRDX5 PE=1 SV=4	2	1	1	17.031	162	6.8	5620000
A0A5C2GUY4;A0A5C2GLD4;A0A5C2FXQ4;A0A5C2GU10;A0A5C2GK90;A0A5C2GK53;A0A5C2GAS1;A0A5C2G713;A0A5C2FX67;A0A5C2FWJ8;A0A5C2FWA6;A0A5C2FUD8;A0A5C2G971;A0A5C2FXR0;A0A5C2GH63;A0A5C2GDQ1	A0A5C2GUY4;A0A5C2GLD4;A0A5C2FXQ4;A0A5C2GU10;A0A5C2GK90;A0A5C2GK53;A0A5C2GAS1;A0A5C2G713;A0A5C2FX67;A0A5C2FWJ8;A0A5C2FWA6;A0A5C2FUD8;A0A5C2G971;A0A5C2FXR0;A0A5C2GH63;A0A5C2GDQ1	IG c1345_light_IGKV1-5_IGKJ1		tr|A0A5C2GUY4|A0A5C2GUY4_HUMAN IG c1345_light_IGKV1-5_IGKJ1 (Fragment) OS=Homo sapiens OX=9606 PE=2 SV=1;tr|A0A5C2GLD4|A0A5C2GLD4_HUMAN IG c846_light_IGKV1-5_IGKJ1 (Fragment) OS=Homo sapiens OX=9606 PE=2 SV=1;tr|A0A5C2FXQ4|A0A5C2FXQ4_HUMAN IGL c27_light_IG	16	1	0	11.77	107	6.5	0
H3BU31;H3BM89;B4DMJ6;Q59GY2;P36578	H3BU31;H3BM89;B4DMJ6;Q59GY2;P36578	60S ribosomal protein L4	RPL4	tr|H3BU31|H3BU31_HUMAN 60S ribosomal protein L4 (Fragment) OS=Homo sapiens OX=9606 GN=RPL4 PE=1 SV=1;tr|H3BM89|H3BM89_HUMAN 60S ribosomal protein L4 OS=Homo sapiens OX=9606 GN=RPL4 PE=1 SV=1;tr|B4DMJ6|B4DMJ6_HUMAN cDNA FLJ50996, highly similar to 60S ribos	5	1	1	18.966	171	6.4	3154400
C9J5L0;C9J7Q8;C9JBX7;C9J0A8;C9J471;A0A0U1RQR1;H0Y329;G8JLI5;C9JYH8;A0A0U1RR06;A0A024QYX1;Q9Y484	C9J5L0;C9J7Q8;C9JBX7;C9J0A8;C9J471;A0A0U1RQR1;H0Y329;G8JLI5;C9JYH8;A0A0U1RR06;A0A024QYX1;Q9Y484	WD repeat domain phosphoinositide-interacting protein 4	WDR45	tr|C9J5L0|C9J5L0_HUMAN WD repeat domain phosphoinositide-interacting protein 4 (Fragment) OS=Homo sapiens OX=9606 GN=WDR45 PE=1 SV=7;tr|C9J7Q8|C9J7Q8_HUMAN WD repeat domain phosphoinositide-interacting protein 4 (Fragment) OS=Homo sapiens OX=9606 GN=WDR45	12	1	1	19.828	175	6.3	92943000
G3V578;H0YJT9;Q8TDR6;A0A0A0MS87;Q9UN36	G3V578;H0YJT9;Q8TDR6;A0A0A0MS87;Q9UN36	Protein NDRG2	NDRG2	tr|G3V578|G3V578_HUMAN Protein NDRG2 OS=Homo sapiens OX=9606 GN=NDRG2 PE=1 SV=1;tr|H0YJT9|H0YJT9_HUMAN Protein NDRG2 (Fragment) OS=Homo sapiens OX=9606 GN=NDRG2 PE=1 SV=1;tr|Q8TDR6|Q8TDR6_HUMAN Cytoplasmic protein Ndr1 OS=Homo sapiens OX=9606 PE=2 SV=1;tr|	5	1	1	31.093	284	6.3	5849700000
A0A5C2G0U3;A0A5C2FVD3;A0A5C2G2X4;Q9BR23;A0A024R4U3;Q14166	A0A5C2G0U3;A0A5C2FVD3;A0A5C2G2X4;Q9BR23;A0A024R4U3;Q14166	Tubulin--tyrosine ligase-like protein 12	TTLL12	tr|A0A5C2G0U3|A0A5C2G0U3_HUMAN IGL c1033_light_IGLV1-40_IGLJ2 (Fragment) OS=Homo sapiens OX=9606 PE=2 SV=1;tr|A0A5C2FVD3|A0A5C2FVD3_HUMAN IGL c1008_light_IGLV1-40_IGLJ2 (Fragment) OS=Homo sapiens OX=9606 PE=2 SV=1;tr|A0A5C2G2X4|A0A5C2G2X4_HUMAN IGL c2305_l	6	1	1	11.634	112	6.2	2596000
V9HWC6;P23284	V9HWC6;P23284	Peptidyl-prolyl cis-trans isomerase;Peptidyl-prolyl cis-trans isomerase B	HEL-S-39;PPIB	tr|V9HWC6|V9HWC6_HUMAN Peptidyl-prolyl cis-trans isomerase OS=Homo sapiens OX=9606 GN=HEL-S-39 PE=2 SV=1;sp|P23284|PPIB_HUMAN Peptidyl-prolyl cis-trans isomerase B OS=Homo sapiens OX=9606 GN=PPIB PE=1 SV=2	2	1	1	22.742	208	6.2	0
E7ETK0;A0A2R8Y849;A0A2R8YD14;P62847	E7ETK0;A0A2R8Y849;A0A2R8YD14;P62847	40S ribosomal protein S24	RPS24	tr|E7ETK0|E7ETK0_HUMAN 40S ribosomal protein S24 OS=Homo sapiens OX=9606 GN=RPS24 PE=1 SV=1;tr|A0A2R8Y849|A0A2R8Y849_HUMAN 40S ribosomal protein S24 OS=Homo sapiens OX=9606 GN=RPS24 PE=1 SV=1;tr|A0A2R8YD14|A0A2R8YD14_HUMAN 40S ribosomal protein S24 OS=Homo	4	1	1	15.197	131	6.1	0
B4DGW3;K7ENJ4;K7ERX7;K7EK77;V9HW26;P25705	B4DGW3;K7ENJ4;K7ERX7;K7EK77;V9HW26;P25705	ATP synthase subunit alpha;ATP synthase subunit alpha, mitochondrial	ATP5A1;HEL-S-123m	tr|B4DGW3|B4DGW3_HUMAN cDNA FLJ54625, highly similar to ATP synthase subunit alpha, mitochondrial OS=Homo sapiens OX=9606 PE=2 SV=1;tr|K7ENJ4|K7ENJ4_HUMAN ATP synthase subunit alpha, mitochondrial (Fragment) OS=Homo sapiens OX=9606 GN=ATP5F1A PE=1 SV=1;tr|	6	1	1	17.7	167	6	5520200
B4DRV8;B4DQ50	B4DRV8;B4DQ50	cDNA FLJ57574, highly similar to Protein-glutamine gamma-glutamyltransferase E		tr|B4DRV8|B4DRV8_HUMAN cDNA FLJ57574, highly similar to Protein-glutamine gamma-glutamyltransferase E OS=Homo sapiens OX=9606 PE=2 SV=1;tr|B4DQ50|B4DQ50_HUMAN cDNA FLJ56823, highly similar to Protein-glutamine gamma-glutamyltransferase E OS=Homo sapiens OX	2	1	1	21.4	204	5.9	4821600
I6L9F6;A0A0S2Z436;A0A087X0W2;B4DR43;A0A0S2Z4B1;Q8TCR7;B3KXJ0;B3KQI5;P07196	I6L9F6;A0A0S2Z436;A0A087X0W2;B4DR43;A0A0S2Z4B1;Q8TCR7;B3KXJ0;B3KQI5;P07196	Neurofilament light polypeptide	NEFL;DKFZp761K0922	tr|I6L9F6|I6L9F6_HUMAN NEFL protein OS=Homo sapiens OX=9606 GN=NEFL PE=1 SV=1;tr|A0A0S2Z436|A0A0S2Z436_HUMAN Neurofilament light polypeptide (Fragment) OS=Homo sapiens OX=9606 GN=NEFL PE=1 SV=1;tr|A0A087X0W2|A0A087X0W2_HUMAN Neurofilament light polypeptide	9	1	1	32.598	284	5.6	0
H0YAT7;Q6P0N6;E7ETB9;B4DSS9;A0A494C1D7;E9PHM6;F6QMI7;F8W9J4;Q03001	H0YAT7;Q6P0N6;E7ETB9;B4DSS9;A0A494C1D7;E9PHM6;F6QMI7;F8W9J4;Q03001	Dystonin	DST	tr|H0YAT7|H0YAT7_HUMAN Dystonin (Fragment) OS=Homo sapiens OX=9606 GN=DST PE=1 SV=1;tr|Q6P0N6|Q6P0N6_HUMAN DST protein OS=Homo sapiens OX=9606 GN=DST PE=1 SV=1;tr|E7ETB9|E7ETB9_HUMAN Dystonin (Fragment) OS=Homo sapiens OX=9606 GN=DST PE=1 SV=1;tr|B4DSS9|B4	9	1	1	20.58	177	5.6	150060
Q567R6;A4D1U3;Q04837;C9K0U8;A0A0G2JLD8;E7EUY5;B7Z268	Q567R6;A4D1U3;Q04837;C9K0U8;A0A0G2JLD8;E7EUY5;B7Z268	Single-stranded DNA-binding protein;Single-stranded DNA-binding protein, mitochondrial	SSBP1	tr|Q567R6|Q567R6_HUMAN Single-stranded DNA binding protein 1 OS=Homo sapiens OX=9606 GN=SSBP1 PE=2 SV=1;tr|A4D1U3|A4D1U3_HUMAN Single-stranded DNA binding protein 1 OS=Homo sapiens OX=9606 GN=SSBP1 PE=2 SV=1;sp|Q04837|SSBP_HUMAN Single-stranded DNA-binding	7	1	1	17.359	148	5.4	9974700
V9HWC7;P30041	V9HWC7;P30041	Peroxiredoxin-6	HEL-S-128m;PRDX6	tr|V9HWC7|V9HWC7_HUMAN Peroxiredoxin OS=Homo sapiens OX=9606 GN=HEL-S-128m PE=2 SV=1;sp|P30041|PRDX6_HUMAN Peroxiredoxin-6 OS=Homo sapiens OX=9606 GN=PRDX6 PE=1 SV=3	2	1	1	25.035	224	5.4	6762600
Q71U02;Q6IBG1;A0A384NY64;P24844	Q71U02;Q6IBG1;A0A384NY64;P24844	Myosin regulatory light polypeptide 9	MYL9	tr|Q71U02|Q71U02_HUMAN Regulatory myosin light chain long version OS=Homo sapiens OX=9606 PE=2 SV=1;tr|Q6IBG1|Q6IBG1_HUMAN MYL9 protein OS=Homo sapiens OX=9606 GN=MYL9 PE=2 SV=1;tr|A0A384NY64|A0A384NY64_HUMAN Epididymis secretory sperm binding protein OS=H	4	1	0	19.893	172	5.2	0
A4D2P1;A4D2P0;P63000;A4D2P2;B1AH78;A0A024R1P2;P60763;P15153;J3KSC4;J3QLK0;A0A024R9T5;B1AH77;B1AH80	A4D2P1;A4D2P0;P63000;A4D2P2;B1AH78;A0A024R1P2;P60763;P15153	Ras-related C3 botulinum toxin substrate 1;Ras-related C3 botulinum toxin substrate 3;Ras-related C3 botulinum toxin substrate 2	RAC1;RAC2;RAC3	tr|A4D2P1|A4D2P1_HUMAN Ras-related C3 botulinum toxin substrate 1 (Rho family, small GTP binding protein Rac1) OS=Homo sapiens OX=9606 GN=RAC1 PE=2 SV=1;tr|A4D2P0|A4D2P0_HUMAN Ras-related C3 botulinum toxin substrate 1 (Rho family, small GTP binding protei	13	1	1	21.45	192	5.2	12378000
A8K0T9;P52907	A8K0T9;P52907	F-actin-capping protein subunit alpha-1	CAPZA1	tr|A8K0T9|A8K0T9_HUMAN F-actin-capping protein subunit alpha OS=Homo sapiens OX=9606 PE=2 SV=1;sp|P52907|CAZA1_HUMAN F-actin-capping protein subunit alpha-1 OS=Homo sapiens OX=9606 GN=CAPZA1 PE=1 SV=3	2	1	1	32.908	286	5.2	3745800
Q8IWR8;J3QR09;J3KTE4;Q53G49;P84098	Q8IWR8;J3QR09;J3KTE4;Q53G49;P84098	Ribosomal protein L19;60S ribosomal protein L19	RPL19	tr|Q8IWR8|Q8IWR8_HUMAN Ribosomal protein L19 (Fragment) OS=Homo sapiens OX=9606 PE=2 SV=1;tr|J3QR09|J3QR09_HUMAN Ribosomal protein L19 OS=Homo sapiens OX=9606 GN=RPL19 PE=1 SV=1;tr|J3KTE4|J3KTE4_HUMAN Ribosomal protein L19 OS=Homo sapiens OX=9606 GN=RPL19	5	1	1	20.819	173	5.2	16118000
E9PEM3;Q92622	E9PEM3;Q92622	Run domain Beclin-1 interacting and cysteine-rich containing protein	KIAA0226	tr|E9PEM3|E9PEM3_HUMAN Run domain Beclin-1-interacting and cysteine-rich domain-containing protein OS=Homo sapiens OX=9606 GN=RUBCN PE=1 SV=1;sp|Q92622|RUBIC_HUMAN Run domain Beclin-1-interacting and cysteine-rich domain-containing protein OS=Homo sapiens	2	1	1	47.508	435	5.1	268700000
E1P506	E1P506	Chromosome 6 open reading frame 163, isoform CRA_a	C6orf163	tr|E1P506|E1P506_HUMAN Chromosome 6 open reading frame 163, isoform CRA_a OS=Homo sapiens OX=9606 GN=C6orf163 PE=4 SV=1	1	1	1	23.738	203	4.9	77143000
P16401	P16401	Histone H1.5	HIST1H1B	sp|P16401|H15_HUMAN Histone H1.5 OS=Homo sapiens OX=9606 GN=H1-5 PE=1 SV=3	1	1	1	22.58	226	4.9	2897400
B4DKM5;A0A0A0MR02;A0A024QZT0;A0A024QZN9;P45880	B4DKM5;A0A0A0MR02;A0A024QZT0;A0A024QZN9;P45880	Voltage-dependent anion-selective channel protein 2	VDAC2	tr|B4DKM5|B4DKM5_HUMAN cDNA FLJ60120, highly similar to Voltage-dependent anion-selective channel protein 2 OS=Homo sapiens OX=9606 PE=2 SV=1;tr|A0A0A0MR02|A0A0A0MR02_HUMAN Voltage-dependent anion-selective channel protein 2 (Fragment) OS=Homo sapiens OX=9	5	1	1	27.478	255	4.7	8179900
A0A024R1I0	A0A024R1I0	Neurofibromin 2	NF2	tr|A0A024R1I0|A0A024R1I0_HUMAN Neurofibromin 2 (Bilateral acoustic neuroma), isoform CRA_g OS=Homo sapiens OX=9606 GN=NF2 PE=4 SV=1	1	1	1	63.996	548	4.7	0
Q6IB71;A0A140VK43;P25788	Q6IB71;A0A140VK43;P25788	Proteasome subunit alpha type;Proteasome subunit alpha type-3	PSMA3	tr|Q6IB71|Q6IB71_HUMAN Proteasome subunit alpha type OS=Homo sapiens OX=9606 GN=PSMA3 PE=2 SV=1;tr|A0A140VK43|A0A140VK43_HUMAN Proteasome subunit alpha type OS=Homo sapiens OX=9606 PE=2 SV=1;sp|P25788|PSA3_HUMAN Proteasome subunit alpha type-3 OS=Homo sapi	3	1	1	28.415	255	4.7	3117300
Q5T8U3;P62424	Q5T8U3;P62424	60S ribosomal protein L7a	RPL7A	tr|Q5T8U3|Q5T8U3_HUMAN 60S ribosomal protein L7a (Fragment) OS=Homo sapiens OX=9606 GN=RPL7A PE=1 SV=1;sp|P62424|RL7A_HUMAN 60S ribosomal protein L7a OS=Homo sapiens OX=9606 GN=RPL7A PE=1 SV=2	2	1	1	21.545	191	4.7	5476900
Q99578	Q99578	GTP-binding protein Rit2	RIT2	sp|Q99578|RIT2_HUMAN GTP-binding protein Rit2 OS=Homo sapiens OX=9606 GN=RIT2 PE=1 SV=1	1	1	1	24.668	217	4.6	71518000
B2CIS9;A9UFC0;P31944	B2CIS9;A9UFC0;P31944	Caspase-14;Caspase-14 subunit p17, mature form;Caspase-14 subunit p10, mature form;Caspase-14 subunit p20, intermediate form;Caspase-14 subunit p8, intermediate form	CASP14	tr|B2CIS9|B2CIS9_HUMAN Caspase 14, apoptosis-related cysteine peptidase OS=Homo sapiens OX=9606 GN=CASP14 PE=2 SV=1;tr|A9UFC0|A9UFC0_HUMAN Caspase 14 OS=Homo sapiens OX=9606 GN=CASP14 PE=2 SV=1;sp|P31944|CASPE_HUMAN Caspase-14 OS=Homo sapiens OX=9606 GN=CA	3	1	1	27.679	242	4.5	5652000
F5GY37;J3KPX7;Q99623	F5GY37;J3KPX7;Q99623	Prohibitin-2	PHB2	tr|F5GY37|F5GY37_HUMAN Prohibitin OS=Homo sapiens OX=9606 GN=PHB2 PE=1 SV=1;tr|J3KPX7|J3KPX7_HUMAN Prohibitin OS=Homo sapiens OX=9606 GN=PHB2 PE=1 SV=2;sp|Q99623|PHB2_HUMAN Prohibitin-2 OS=Homo sapiens OX=9606 GN=PHB2 PE=1 SV=2	3	1	1	29.723	267	4.5	4016500
Q0VAK6	Q0VAK6	Leiomodin-3	LMOD3	sp|Q0VAK6|LMOD3_HUMAN Leiomodin-3 OS=Homo sapiens OX=9606 GN=LMOD3 PE=1 SV=1	1	1	1	64.914	560	4.5	0
F8VV67;A0A024RAY8;Q8TDD2	F8VV67;A0A024RAY8;Q8TDD2	Transcription factor Sp7	SP7	tr|F8VV67|F8VV67_HUMAN Transcription factor Sp7 (Fragment) OS=Homo sapiens OX=9606 GN=SP7 PE=4 SV=1;tr|A0A024RAY8|A0A024RAY8_HUMAN Sp7 transcription factor, isoform CRA_a OS=Homo sapiens OX=9606 GN=SP7 PE=4 SV=1;sp|Q8TDD2|SP7_HUMAN Transcription factor Sp7	3	1	1	27.034	269	4.1	0
J3KPH3;A0A2R8YH03;Q5VWN6	J3KPH3;A0A2R8YH03;Q5VWN6	Protein FAM208B	FAM208B	tr|J3KPH3|J3KPH3_HUMAN Protein TASOR 2 (Fragment) OS=Homo sapiens OX=9606 GN=TASOR2 PE=1 SV=8;tr|A0A2R8YH03|A0A2R8YH03_HUMAN Protein TASOR 2 OS=Homo sapiens OX=9606 GN=TASOR2 PE=1 SV=1;sp|Q5VWN6|TASO2_HUMAN Protein TASOR 2 OS=Homo sapiens OX=9606 GN=TASOR2	3	1	1	26.779	246	4.1	57406000
Q63HR1;Q5VU21;D3DQ69;D3DQ70;Q8NC51	Q63HR1;Q5VU21;D3DQ69;D3DQ70;Q8NC51	Plasminogen activator inhibitor 1 RNA-binding protein	DKFZp686P17171;SERBP1	tr|Q63HR1|Q63HR1_HUMAN Uncharacterized protein DKFZp686P17171 OS=Homo sapiens OX=9606 GN=DKFZp686P17171 PE=2 SV=1;tr|Q5VU21|Q5VU21_HUMAN PAI-1 mRNA-binding protein variant OS=Homo sapiens OX=9606 PE=2 SV=1;tr|D3DQ69|D3DQ69_HUMAN SERPINE1 mRNA binding prote	5	1	1	42.44	387	4.1	5699400
A0A024R1F6;A0A024R1J9;A0A024R1J8;B7Z4B6;P35240	A0A024R1F6;A0A024R1J9;A0A024R1J8;B7Z4B6;P35240	Merlin	NF2	tr|A0A024R1F6|A0A024R1F6_HUMAN Neurofibromin 2 (Bilateral acoustic neuroma), isoform CRA_i OS=Homo sapiens OX=9606 GN=NF2 PE=4 SV=1;tr|A0A024R1J9|A0A024R1J9_HUMAN Neurofibromin 2 (Bilateral acoustic neuroma), isoform CRA_e OS=Homo sapiens OX=9606 GN=NF2 PE	5	1	1	64.188	549	4	0
B7Z8K4;Q6ZP53;Q6FI03;Q5U0Q1;Q32P45;Q13283	B7Z8K4;Q6ZP53;Q6FI03;Q5U0Q1;Q32P45;Q13283	Ras GTPase-activating protein-binding protein 1	G3BP;DKFZp686L1159;G3BP1	tr|B7Z8K4|B7Z8K4_HUMAN cDNA FLJ51772, highly similar to Ras-GTPase-activating protein-binding protein 1 OS=Homo sapiens OX=9606 PE=2 SV=1;tr|Q6ZP53|Q6ZP53_HUMAN cDNA FLJ26493 fis, clone KDN06317, highly similar to Ras-GTPase-activating protein binding prot	6	1	1	31.511	284	3.9	2800400
Q499G7;Q1HBJ4;P28482	Q499G7;Q1HBJ4;P28482	Mitogen-activated protein kinase;Mitogen-activated protein kinase 1	MAPK1	tr|Q499G7|Q499G7_HUMAN Mitogen-activated protein kinase OS=Homo sapiens OX=9606 GN=MAPK1 PE=2 SV=1;tr|Q1HBJ4|Q1HBJ4_HUMAN Mitogen-activated protein kinase OS=Homo sapiens OX=9606 GN=MAPK1 PE=3 SV=1;sp|P28482|MK01_HUMAN Mitogen-activated protein kinase 1 OS	3	1	1	41.33	360	3.9	0
A0A0A0MRB1;A0A346JEQ3;D3DUZ3;Q16666	A0A0A0MRB1;A0A346JEQ3;D3DUZ3;Q16666	Gamma-interferon-inducible protein 16	IFI16	tr|A0A0A0MRB1|A0A0A0MRB1_HUMAN Gamma-interferon-inducible protein 16 OS=Homo sapiens OX=9606 GN=IFI16 PE=1 SV=1;tr|A0A346JEQ3|A0A346JEQ3_HUMAN IFI16 beta isoform OS=Homo sapiens OX=9606 GN=IFI16 PE=2 SV=1;tr|D3DUZ3|D3DUZ3_HUMAN Interferon, gamma-inducible	4	1	1	27.325	243	3.7	1531200
A8K7W3;A8K5T7;Q9Y2Z0	A8K7W3;A8K5T7;Q9Y2Z0	Suppressor of G2 allele of SKP1 homolog	SUGT1	tr|A8K7W3|A8K7W3_HUMAN cDNA FLJ75780, highly similar to Homo sapiens SGT1, suppressor of G2 allele of SKP1 (SUGT1), mRNA OS=Homo sapiens OX=9606 PE=2 SV=1;tr|A8K5T7|A8K5T7_HUMAN cDNA FLJ75365, highly similar to Homo sapiens SUGT1B (SUGT1) mRNA OS=Homo sapi	3	1	1	37.833	333	3.6	1356500
Q3MIX3	Q3MIX3	Uncharacterized aarF domain-containing protein kinase 5	ADCK5	sp|Q3MIX3|ADCK5_HUMAN Uncharacterized aarF domain-containing protein kinase 5 OS=Homo sapiens OX=9606 GN=ADCK5 PE=1 SV=3	1	1	1	65.827	580	3.6	0
A0A0A0MSE4;A0A0A0MS79;O14513	A0A0A0MSE4;A0A0A0MS79;O14513	Nck-associated protein 5	NCKAP5	tr|A0A0A0MSE4|A0A0A0MSE4_HUMAN Nck-associated protein 5 OS=Homo sapiens OX=9606 GN=NCKAP5 PE=1 SV=1;tr|A0A0A0MS79|A0A0A0MS79_HUMAN Nck-associated protein 5 OS=Homo sapiens OX=9606 GN=NCKAP5 PE=1 SV=1;sp|O14513|NCKP5_HUMAN Nck-associated protein 5 OS=Homo s	3	1	1	66.301	590	3.2	690100000
V9HW92;O00151	V9HW92;O00151	PDZ and LIM domain protein 1	HEL-S-112;PDLIM1	tr|V9HW92|V9HW92_HUMAN Epididymis secretory protein Li 112 OS=Homo sapiens OX=9606 GN=HEL-S-112 PE=2 SV=1;sp|O00151|PDLI1_HUMAN PDZ and LIM domain protein 1 OS=Homo sapiens OX=9606 GN=PDLIM1 PE=1 SV=4	2	1	1	36.071	329	3	3070200
A0A024RBD7;Q9H0E7	A0A024RBD7;Q9H0E7	Ubiquitin carboxyl-terminal hydrolase;Ubiquitin carboxyl-terminal hydrolase 44	USP44	tr|A0A024RBD7|A0A024RBD7_HUMAN Ubiquitin carboxyl-terminal hydrolase OS=Homo sapiens OX=9606 GN=USP44 PE=3 SV=1;sp|Q9H0E7|UBP44_HUMAN Ubiquitin carboxyl-terminal hydrolase 44 OS=Homo sapiens OX=9606 GN=USP44 PE=1 SV=2	2	1	1	81.184	712	2.9	0
B4DHM5;B4DHB3;B4E1H9;V9HWF4;P00558	B4DHM5;B4DHB3;B4E1H9;V9HWF4;P00558	Phosphoglycerate kinase;Phosphoglycerate kinase 1	HEL-S-68p;PGK1	tr|B4DHM5|B4DHM5_HUMAN Phosphoglycerate kinase OS=Homo sapiens OX=9606 PE=2 SV=1;tr|B4DHB3|B4DHB3_HUMAN Phosphoglycerate kinase OS=Homo sapiens OX=9606 PE=2 SV=1;tr|B4E1H9|B4E1H9_HUMAN Phosphoglycerate kinase OS=Homo sapiens OX=9606 PE=2 SV=1;tr|V9HWF4|V9H	5	1	1	25.676	242	2.9	6725200
Q12792;F8VRG3;F8VS81	Q12792	Twinfilin-1	TWF1	sp|Q12792|TWF1_HUMAN Twinfilin-1 OS=Homo sapiens OX=9606 GN=TWF1 PE=1 SV=3	3	1	1	40.282	350	2.9	1904000
A0A384NL58;P22626;A0A024RA28;A0A087WUI2	A0A384NL58;P22626;A0A024RA28	Heterogeneous nuclear ribonucleoproteins A2/B1	HNRNPA2B1;HNRPA2B1	tr|A0A384NL58|A0A384NL58_HUMAN Epididymis secretory sperm binding protein OS=Homo sapiens OX=9606 PE=2 SV=1;sp|P22626|ROA2_HUMAN Heterogeneous nuclear ribonucleoproteins A2/B1 OS=Homo sapiens OX=9606 GN=HNRNPA2B1 PE=1 SV=2;tr|A0A024RA28|A0A024RA28_HUMAN He	4	1	1	37.459	353	2.8	4068700
Q8TD55	Q8TD55	Pleckstrin homology domain-containing family O member 2	PLEKHO2	sp|Q8TD55|PKHO2_HUMAN Pleckstrin homology domain-containing family O member 2 OS=Homo sapiens OX=9606 GN=PLEKHO2 PE=1 SV=1	1	1	1	53.349	490	2.7	121250000
B3KPZ8;A0A0K0K1H9;B4DVU1;A0A0B4J1R6;B3KSI4;B4E022;V9HWD9;Q53EM5;P29401	B3KPZ8;A0A0K0K1H9;B4DVU1;A0A0B4J1R6;B3KSI4;B4E022;V9HWD9;Q53EM5;P29401	Transketolase	TKT;HEL107	tr|B3KPZ8|B3KPZ8_HUMAN cDNA FLJ32530 fis, clone SMINT2000185, highly similar to TRANSKETOLASE OS=Homo sapiens OX=9606 PE=2 SV=1;tr|A0A0K0K1H9|A0A0K0K1H9_HUMAN Epididymis secretory protein Li 48 (Fragment) OS=Homo sapiens OX=9606 GN=HEL-S-48 PE=2 SV=1;tr|B4	9	1	1	38.887	358	2.5	6786200
Q96P63	Q96P63	Serpin B12	SERPINB12	sp|Q96P63|SPB12_HUMAN Serpin B12 OS=Homo sapiens OX=9606 GN=SERPINB12 PE=1 SV=1	1	1	1	46.276	405	2.5	8794800
B4DFL1;E9PEX6;B4DMK9;A0A024R713;P09622	B4DFL1;E9PEX6;B4DMK9;A0A024R713;P09622	Dihydrolipoyl dehydrogenase;Dihydrolipoyl dehydrogenase, mitochondrial	DLD	tr|B4DFL1|B4DFL1_HUMAN Dihydrolipoyl dehydrogenase OS=Homo sapiens OX=9606 PE=2 SV=1;tr|E9PEX6|E9PEX6_HUMAN Dihydrolipoyl dehydrogenase OS=Homo sapiens OX=9606 GN=DLD PE=1 SV=1;tr|B4DMK9|B4DMK9_HUMAN Dihydrolipoyl dehydrogenase OS=Homo sapiens OX=9606 PE=2	5	1	1	48.899	459	2.4	0
B4DWA0;A0A024RCT9;P17096;A0A669KAX1;Q5T6U8;Q6IPL9;A0A1W2PRV2	B4DWA0;A0A024RCT9;P17096	High mobility group protein HMG-I/HMG-Y	HMGA1	tr|B4DWA0|B4DWA0_HUMAN cDNA FLJ54188, moderately similar to High mobility group protein HMG-I/HMG-Y OS=Homo sapiens OX=9606 PE=2 SV=1;tr|A0A024RCT9|A0A024RCT9_HUMAN High mobility group AT-hook 1, isoform CRA_b OS=Homo sapiens OX=9606 GN=HMGA1 PE=4 SV=1;sp|	7	1	1	34.301	328	2.4	19153000
A0A024RBH7;G5E972;A0A024RBE7;P42167;Q59G12;P42166;H0YJH7;Q9P1N8	A0A024RBH7;G5E972;A0A024RBE7;P42167;Q59G12;P42166;H0YJH7	Lamina-associated polypeptide 2, isoforms beta/gamma;Thymopoietin;Thymopentin;Lamina-associated polypeptide 2, isoform alpha;Thymopoietin;Thymopentin	TMPO	tr|A0A024RBH7|A0A024RBH7_HUMAN Thymopoietin, isoform CRA_a OS=Homo sapiens OX=9606 GN=TMPO PE=4 SV=1;tr|G5E972|G5E972_HUMAN Lamina-associated polypeptide 2, isoforms beta/gamma OS=Homo sapiens OX=9606 GN=TMPO PE=1 SV=1;tr|A0A024RBE7|A0A024RBE7_HUMAN Thymop	8	1	1	38.737	345	2.3	1804600
A0A384P5Q0;P04040;B4DWK8	A0A384P5Q0;P04040;B4DWK8	Catalase	CAT	tr|A0A384P5Q0|A0A384P5Q0_HUMAN Catalase OS=Homo sapiens OX=9606 PE=2 SV=1;sp|P04040|CATA_HUMAN Catalase OS=Homo sapiens OX=9606 GN=CAT PE=1 SV=3;tr|B4DWK8|B4DWK8_HUMAN Catalase OS=Homo sapiens OX=9606 PE=2 SV=1	3	1	1	59.755	527	2.3	3440500
B7ZAF0;Q5JP53;A0A384NYT8;Q5SU16;B4DY90;P07437;Q1KSF8;B4DMU8;Q9BUU9;B4E052;Q5ST81;B7ZAK1;B4DQN9;Q6LC01;Q96B85;B4DXZ5;B4DMJ5	B7ZAF0;Q5JP53;A0A384NYT8;Q5SU16;B4DY90;P07437;Q1KSF8;B4DMU8;Q9BUU9;B4E052;Q5ST81;B7ZAK1;B4DQN9;Q6LC01;Q96B85;B4DXZ5	Tubulin beta chain	TUBB;XTP3TPATP1	tr|B7ZAF0|B7ZAF0_HUMAN Tubulin beta chain OS=Homo sapiens OX=9606 PE=2 SV=1;tr|Q5JP53|Q5JP53_HUMAN Tubulin beta chain OS=Homo sapiens OX=9606 GN=TUBB PE=1 SV=1;tr|A0A384NYT8|A0A384NYT8_HUMAN Tubulin beta chain (Fragment) OS=Homo sapiens OX=9606 PE=2 SV=1;t	17	1	0	46.566	415	2.2	0
A2A2Y8;A0A3B3ITM2;B4DTI2;B4DT99;D3DRA2;Q9UMD9;A0A3B3IUC2	A2A2Y8;A0A3B3ITM2;B4DTI2;B4DT99;D3DRA2;Q9UMD9;A0A3B3IUC2	Collagen alpha-1(XVII) chain;120 kDa linear IgA disease antigen;97 kDa linear IgA disease antigen	COL17A1	tr|A2A2Y8|A2A2Y8_HUMAN Collagen alpha-1(XVII) chain OS=Homo sapiens OX=9606 GN=COL17A1 PE=1 SV=1;tr|A0A3B3ITM2|A0A3B3ITM2_HUMAN Collagen alpha-1(XVII) chain (Fragment) OS=Homo sapiens OX=9606 GN=COL17A1 PE=1 SV=1;tr|B4DTI2|B4DTI2_HUMAN cDNA FLJ50211, highl	7	1	1	44.075	417	2.2	2287000
A4D275;O15143;C9JTT6;C9JBJ7;F8VXW2;C9JEY1;C9K057;A0A1W2PNV4	A4D275;O15143;C9JTT6;C9JBJ7;F8VXW2;C9JEY1;C9K057;A0A1W2PNV4	Actin-related protein 2/3 complex subunit 1B	ARPC1B	tr|A4D275|A4D275_HUMAN Actin-related protein 2/3 complex subunit OS=Homo sapiens OX=9606 GN=ARPC1B PE=2 SV=1;sp|O15143|ARC1B_HUMAN Actin-related protein 2/3 complex subunit 1B OS=Homo sapiens OX=9606 GN=ARPC1B PE=1 SV=3;tr|C9JTT6|C9JTT6_HUMAN Actin-related	8	1	1	40.949	372	2.2	2841700
M0R103	M0R103	Radial spoke head protein 6 homolog A	RSPH6A	tr|M0R103|M0R103_HUMAN Radial spoke head protein 6 homolog A OS=Homo sapiens OX=9606 GN=RSPH6A PE=1 SV=1	1	1	1	50.902	453	2.2	2997400
Q6NSC0	Q6NSC0	HMMR protein	HMMR	tr|Q6NSC0|Q6NSC0_HUMAN HMMR protein (Fragment) OS=Homo sapiens OX=9606 GN=HMMR PE=2 SV=1	1	1	1	63.985	552	2.2	0
B4DUC6;A8K8N5;A0A024R5S4;P40818	B4DUC6;A8K8N5;A0A024R5S4;P40818	Ubiquitin carboxyl-terminal hydrolase;Ubiquitin carboxyl-terminal hydrolase 8	USP8	tr|B4DUC6|B4DUC6_HUMAN Ubiquitin carboxyl-terminal hydrolase OS=Homo sapiens OX=9606 PE=2 SV=1;tr|A8K8N5|A8K8N5_HUMAN cDNA FLJ76940, highly similar to Homo sapiens ubiquitin specific peptidase 8 (USP8), mRNA OS=Homo sapiens OX=9606 PE=2 SV=1;tr|A0A024R5S4|	4	1	1	64.111	565	2.1	5596000
B4DMH3;Q53G58;B3KN06;A0A024RBI5;Q59EA2;Q9ULV4;H0YHL7;B7Z9V0;B4E3S0;F8W1H8;F8VUX3;F8VSA4;F8VRE9;F8VTT6;F8VVB7	B4DMH3;Q53G58;B3KN06;A0A024RBI5;Q59EA2;Q9ULV4;H0YHL7;B7Z9V0;B4E3S0	Coronin;Coronin-1C	CORO1C	tr|B4DMH3|B4DMH3_HUMAN Coronin OS=Homo sapiens OX=9606 PE=2 SV=1;tr|Q53G58|Q53G58_HUMAN Coronin (Fragment) OS=Homo sapiens OX=9606 PE=2 SV=1;tr|B3KN06|B3KN06_HUMAN Coronin OS=Homo sapiens OX=9606 PE=2 SV=1;tr|A0A024RBI5|A0A024RBI5_HUMAN Coronin OS=Homo sap	15	1	1	49.378	437	2.1	4825900
F8WB16;Q20BG7;Q2I0A6;Q2I096;Q20BI7;Q20BG9;Q8WZ74	F8WB16;Q20BG7;Q2I0A6;Q2I096;Q20BI7;Q20BG9;Q8WZ74	Cortactin-binding protein 2	CTTNBP2	tr|F8WB16|F8WB16_HUMAN Cortactin-binding protein 2 OS=Homo sapiens OX=9606 GN=CTTNBP2 PE=1 SV=1;tr|Q20BG7|Q20BG7_HUMAN CTTNBP2 (Fragment) OS=Homo sapiens OX=9606 GN=CTTNBP2 PE=4 SV=1;tr|Q2I0A6|Q2I0A6_HUMAN CTTNBP2 OS=Homo sapiens OX=9606 GN=CTTNBP2 PE=4 SV	7	1	1	69.052	640	2	1372800000
P68366	P68366	Tubulin alpha-4A chain	TUBA4A	sp|P68366|TBA4A_HUMAN Tubulin alpha-4A chain OS=Homo sapiens OX=9606 GN=TUBA4A PE=1 SV=1	1	1	0	49.924	448	2	0
A0A024R5M3;Q53HG7;A0A384MDY8;Q14247;Q76MU0;B3KRK4;B4E358	A0A024R5M3;Q53HG7;A0A384MDY8;Q14247;Q76MU0	Src substrate cortactin	CTTN;EMS1	tr|A0A024R5M3|A0A024R5M3_HUMAN Cortactin, isoform CRA_c OS=Homo sapiens OX=9606 GN=CTTN PE=4 SV=1;tr|Q53HG7|Q53HG7_HUMAN Cortactin isoform a variant (Fragment) OS=Homo sapiens OX=9606 PE=2 SV=1;tr|A0A384MDY8|A0A384MDY8_HUMAN Epididymis secretory sperm bind	7	1	1	57.466	513	1.9	4171800
K7EJY1;Q7Z3S7	K7EJY1;Q7Z3S7	Voltage-dependent calcium channel subunit alpha-2/delta-4;Voltage-dependent calcium channel subunit alpha-2-4;Voltage-dependent calcium channel subunit delta-4	CACNA2D4	tr|K7EJY1|K7EJY1_HUMAN Voltage-dependent calcium channel subunit alpha-2/delta-4 OS=Homo sapiens OX=9606 GN=CACNA2D4 PE=1 SV=1;sp|Q7Z3S7|CA2D4_HUMAN Voltage-dependent calcium channel subunit alpha-2/delta-4 OS=Homo sapiens OX=9606 GN=CACNA2D4 PE=1 SV=2	2	1	1	125.17	1112	1.9	1182700000
O43781	O43781	Dual specificity tyrosine-phosphorylation-regulated kinase 3	DYRK3	sp|O43781|DYRK3_HUMAN Dual specificity tyrosine-phosphorylation-regulated kinase 3 OS=Homo sapiens OX=9606 GN=DYRK3 PE=1 SV=3	1	1	1	65.713	588	1.9	0
Q546G0;P20138	Q546G0;P20138	Myeloid cell surface antigen CD33	CD33	tr|Q546G0|Q546G0_HUMAN CD33 antigen (Gp67) OS=Homo sapiens OX=9606 GN=CD33 PE=4 SV=1;sp|P20138|CD33_HUMAN Myeloid cell surface antigen CD33 OS=Homo sapiens OX=9606 GN=CD33 PE=1 SV=2	2	1	1	39.825	364	1.9	5665400
B7Z5E7;B7Z4F6;B7Z597;B3GQS7;A0A024R3X4;P10809	B7Z5E7;B7Z4F6;B7Z597;B3GQS7;A0A024R3X4;P10809	60 kDa heat shock protein, mitochondrial	HSPD1	tr|B7Z5E7|B7Z5E7_HUMAN cDNA FLJ51046, highly similar to 60 kDa heat shock protein, mitochondrial OS=Homo sapiens OX=9606 PE=2 SV=1;tr|B7Z4F6|B7Z4F6_HUMAN cDNA FLJ54912, highly similar to 60 kDa heat shock protein, mitochondrial OS=Homo sapiens OX=9606 PE=2	6	1	1	55.083	517	1.7	8568400
A0A0A0MRP0;Q8IWC1	A0A0A0MRP0;Q8IWC1	MAP7 domain-containing protein 3	MAP7D3	tr|A0A0A0MRP0|A0A0A0MRP0_HUMAN MAP7 domain-containing protein 3 (Fragment) OS=Homo sapiens OX=9606 GN=MAP7D3 PE=1 SV=1;sp|Q8IWC1|MA7D3_HUMAN MAP7 domain-containing protein 3 OS=Homo sapiens OX=9606 GN=MAP7D3 PE=1 SV=2	2	1	1	90.131	802	1.7	0
O15066	O15066	Kinesin-like protein KIF3B;Kinesin-like protein KIF3B, N-terminally processed	KIF3B	sp|O15066|KIF3B_HUMAN Kinesin-like protein KIF3B OS=Homo sapiens OX=9606 GN=KIF3B PE=1 SV=1	1	1	1	85.124	747	1.7	0
B4DE32;B1AHC9;B2RDN9;A0A024R1N4;P12956;B4E356;Q6IC76	B4DE32;B1AHC9;B2RDN9;A0A024R1N4;P12956;B4E356	X-ray repair cross-complementing protein 6	XRCC6	tr|B4DE32|B4DE32_HUMAN cDNA FLJ53970, highly similar to ATP-dependent DNA helicase 2 subunit 1 (EC3.6.1.-) OS=Homo sapiens OX=9606 PE=2 SV=1;tr|B1AHC9|B1AHC9_HUMAN X-ray repair cross-complementing protein 6 OS=Homo sapiens OX=9606 GN=XRCC6 PE=1 SV=1;tr|B2R	7	1	1	64.24	559	1.6	4262400
A0A384P5W4;Q15058	A0A384P5W4;Q15058	Kinesin-like protein KIF14	KIF14	tr|A0A384P5W4|A0A384P5W4_HUMAN Epididymis secretory sperm binding protein OS=Homo sapiens OX=9606 PE=2 SV=1;sp|Q15058|KIF14_HUMAN Kinesin-like protein KIF14 OS=Homo sapiens OX=9606 GN=KIF14 PE=1 SV=1	2	1	1	186.46	1648	1.6	29672000
Q96QH2	Q96QH2	PML-RARA-regulated adapter molecule 1	PRAM1	sp|Q96QH2|PRAM_HUMAN PML-RARA-regulated adapter molecule 1 OS=Homo sapiens OX=9606 GN=PRAM1 PE=1 SV=3	1	1	1	73.968	670	1.6	0
Q2VIR3;P41091	Q2VIR3;P41091	Putative eukaryotic translation initiation factor 2 subunit 3-like protein;Eukaryotic translation initiation factor 2 subunit 3	EIF2S3L;EIF2S3	sp|Q2VIR3|IF2GL_HUMAN Eukaryotic translation initiation factor 2 subunit 3B OS=Homo sapiens OX=9606 GN=EIF2S3B PE=2 SV=2;sp|P41091|IF2G_HUMAN Eukaryotic translation initiation factor 2 subunit 3 OS=Homo sapiens OX=9606 GN=EIF2S3 PE=1 SV=3	2	1	1	51.228	472	1.5	1780500
Q8N274;Q09666;B4DTV0;Q6ZQN2	Q8N274;Q09666;B4DTV0;Q6ZQN2	Neuroblast differentiation-associated protein AHNAK	AHNAK	tr|Q8N274|Q8N274_HUMAN cDNA FLJ33834 fis, clone CTONG2004264, moderately similar to NEUROBLAST DIFFERENTIATION ASSOCIATED PROTEIN AHNAK OS=Homo sapiens OX=9606 PE=2 SV=1;sp|Q09666|AHNK_HUMAN Neuroblast differentiation-associated protein AHNAK OS=Homo sapie	4	1	1	86.052	791	1.5	0
B3KMU0;A0A0A0MSJ8;B3KMJ7;A0A024R4W0;T1ECW5;O75170	B3KMU0;A0A0A0MSJ8;B3KMJ7;A0A024R4W0;T1ECW5;O75170	Serine/threonine-protein phosphatase 6 regulatory subunit 2	PPP6R2;SAPS2	tr|B3KMU0|B3KMU0_HUMAN cDNA FLJ12607 fis, clone NT2RM4001489, highly similar to SAPS domain family member 2 OS=Homo sapiens OX=9606 PE=2 SV=1;tr|A0A0A0MSJ8|A0A0A0MSJ8_HUMAN Serine/threonine-protein phosphatase 6 regulatory subunit 2 (Fragment) OS=Homo sapi	6	1	1	51.483	492	1.4	72794000
B7ZLW1	B7ZLW1	CAMSAP1 protein	CAMSAP1	tr|B7ZLW1|B7ZLW1_HUMAN CAMSAP1 protein OS=Homo sapiens OX=9606 GN=CAMSAP1 PE=2 SV=1	1	1	1	163.26	1467	1.2	0
B2RMV2;A0A494C1J1;Q69YQ0;F8WAN1;Q59GT7;C9J8U1;C9JLY8	B2RMV2;A0A494C1J1;Q69YQ0;F8WAN1;Q59GT7;C9J8U1	Cytospin-A	CYTSA;SPECC1L;SPECC1L-ADORA2A	tr|B2RMV2|B2RMV2_HUMAN CYTSA protein OS=Homo sapiens OX=9606 GN=CYTSA PE=2 SV=1;tr|A0A494C1J1|A0A494C1J1_HUMAN Cytospin-A OS=Homo sapiens OX=9606 GN=SPECC1L PE=1 SV=1;sp|Q69YQ0|CYTSA_HUMAN Cytospin-A OS=Homo sapiens OX=9606 GN=SPECC1L PE=1 SV=2;tr|F8WAN1|F	7	1	1	124.57	1117	1.1	4865100
B4DLD1;Q13753	B4DLD1;Q13753	Laminin subunit gamma-2	LAMC2	tr|B4DLD1|B4DLD1_HUMAN cDNA FLJ57342, highly similar to Laminin gamma-2 chain OS=Homo sapiens OX=9606 PE=2 SV=1;sp|Q13753|LAMC2_HUMAN Laminin subunit gamma-2 OS=Homo sapiens OX=9606 GN=LAMC2 PE=1 SV=2	2	1	1	110.63	1010	1.1	0
Q96K76	Q96K76	Ubiquitin carboxyl-terminal hydrolase 47	USP47	sp|Q96K76|UBP47_HUMAN Ubiquitin carboxyl-terminal hydrolase 47 OS=Homo sapiens OX=9606 GN=USP47 PE=1 SV=3	1	1	1	157.31	1375	1.1	513150000
B3KY11;A8KA56;A0A024R0Z3;Q9BUQ8	B3KY11;A8KA56;A0A024R0Z3;Q9BUQ8	Probable ATP-dependent RNA helicase DDX23	DDX23	tr|B3KY11|B3KY11_HUMAN cDNA FLJ46571 fis, clone THYMU3041428, highly similar to Probable ATP-dependent RNA helicase DDX23 OS=Homo sapiens OX=9606 PE=2 SV=1;tr|A8KA56|A8KA56_HUMAN cDNA FLJ77678, highly similar to Homo sapiens DEAD (Asp-Glu-Ala-Asp) box poly	4	1	1	93.233	800	1	32163000
A0A3B3ISJ8	A0A3B3ISJ8	CAP-Gly domain-containing linker protein 1		tr|A0A3B3ISJ8|A0A3B3ISJ8_HUMAN CAP-Gly domain-containing linker protein 1 (Fragment) OS=Homo sapiens OX=9606 GN=CLIP1 PE=1 SV=1	1	1	1	99.465	867	1	815900000
P54886	P54886	Delta-1-pyrroline-5-carboxylate synthase;Glutamate 5-kinase;Gamma-glutamyl phosphate reductase	ALDH18A1	sp|P54886|P5CS_HUMAN Delta-1-pyrroline-5-carboxylate synthase OS=Homo sapiens OX=9606 GN=ALDH18A1 PE=1 SV=2	1	1	1	87.301	795	1	26843000
E7EX90;Q6MZZ3;Q14203	E7EX90;Q6MZZ3;Q14203	Dynactin subunit 1	DCTN1;DKFZp686I0746	tr|E7EX90|E7EX90_HUMAN Dynactin subunit 1 OS=Homo sapiens OX=9606 GN=DCTN1 PE=1 SV=1;tr|Q6MZZ3|Q6MZZ3_HUMAN Uncharacterized protein DKFZp686I0746 OS=Homo sapiens OX=9606 GN=DKFZp686I0746 PE=2 SV=1;sp|Q14203|DCTN1_HUMAN Dynactin subunit 1 OS=Homo sapiens OX	3	1	1	139.09	1256	0.9	21601000
Q5M9N0	Q5M9N0	Coiled-coil domain-containing protein 158	CCDC158	sp|Q5M9N0|CD158_HUMAN Coiled-coil domain-containing protein 158 OS=Homo sapiens OX=9606 GN=CCDC158 PE=2 SV=2	1	1	1	127.14	1113	0.9	79083000
A0A669KB61;A0A669KBG2;G3V5X4;A0A0A0MRE3;D4YW74;Q8WXH0	A0A669KB61;A0A669KBG2;G3V5X4;A0A0A0MRE3;D4YW74;Q8WXH0	Nesprin-2	SYNE2;TROPH	tr|A0A669KB61|A0A669KB61_HUMAN Nesprin-2 (Fragment) OS=Homo sapiens OX=9606 GN=SYNE2 PE=4 SV=1;tr|A0A669KBG2|A0A669KBG2_HUMAN Nesprin-2 OS=Homo sapiens OX=9606 GN=SYNE2 PE=4 SV=1;tr|G3V5X4|G3V5X4_HUMAN Nesprin-2 OS=Homo sapiens OX=9606 GN=SYNE2 PE=1 SV=1;t	6	1	1	109.06	945	0.8	15172000
E9PKB1;Q0P6D6	E9PKB1;Q0P6D6	Coiled-coil domain-containing protein 15	CCDC15	tr|E9PKB1|E9PKB1_HUMAN Coiled-coil domain-containing protein 15 OS=Homo sapiens OX=9606 GN=CCDC15 PE=1 SV=1;sp|Q0P6D6|CCD15_HUMAN Coiled-coil domain-containing protein 15 OS=Homo sapiens OX=9606 GN=CCDC15 PE=2 SV=2	2	1	1	111.77	962	0.8	6250300
B4E2A4;A0A024QYY9;Q5M775	B4E2A4;A0A024QYY9;Q5M775	Cytospin-B	SPECC1	tr|B4E2A4|B4E2A4_HUMAN cDNA FLJ53275, highly similar to Homo sapiens spectrin domain with coiled-coils 1 (SPECC1), transcript variant, mRNA OS=Homo sapiens OX=9606 PE=2 SV=1;tr|A0A024QYY9|A0A024QYY9_HUMAN Spectrin domain with coiled-coils 1, isoform CRA_a	3	1	1	110.29	987	0.7	9772300000
A0A1B0GW36;Q9H0J4	A0A1B0GW36;Q9H0J4	Glutamine-rich protein 2	QRICH2	tr|A0A1B0GW36|A0A1B0GW36_HUMAN Glutamine-rich protein 2 OS=Homo sapiens OX=9606 GN=QRICH2 PE=1 SV=1;sp|Q9H0J4|QRIC2_HUMAN Glutamine-rich protein 2 OS=Homo sapiens OX=9606 GN=QRICH2 PE=1 SV=1	2	1	1	198.71	1829	0.5	39289000
O15020	O15020	Spectrin beta chain, non-erythrocytic 2	SPTBN2	sp|O15020|SPTN2_HUMAN Spectrin beta chain, non-erythrocytic 2 OS=Homo sapiens OX=9606 GN=SPTBN2 PE=1 SV=3	1	1	1	271.32	2390	0.3	896610000

## Sheet: IP-IgG
Protein IDs	Majority protein IDs	Protein names	Gene names	Fasta headers	Number of proteins	Peptides R2557-IgG	Peptides R2557-IP	Unique peptides R2557-IgG	Unique peptides R2557-IP	Mol. weight [kDa]	Sequence length	Sequence coverage R2557-IgG [%]	Sequence coverage R2557-IP [%]	LFQ intensity R2557-IgG	LFQ intensity R2557-IP
Q03169;H0YKI8;A1A584;B4DZH8;H0YLC0;H0YL88;H0YKY9	Q03169	Tumor necrosis factor alpha-induced protein 2	TNFAIP2	sp|Q03169|TNAP2_HUMAN Tumor necrosis factor alpha-induced protein 2 OS=Homo sapiens OX=9606 GN=TNFAIP2 PE=1 SV=2	7	0	18	0	18	72.66	654	0	19.7	0	370800000
sp|Q14145|KEAP1_HUMANKelch-likeECH-associatedprotein1OS=HomosapiensOX=9606GN=KEAP1PE=1SV=2	sp|Q14145|KEAP1_HUMANKelch-likeECH-associatedprotein1OS=HomosapiensOX=9606GN=KEAP1PE=1SV=2	Kelch-like ECH-associated protein 1	KEAP1	sp|Q14145|KEAP1_HUMAN Kelch-like ECH-associated protein 1 OS=Homo sapiens OX=9606 GN=KEAP1 PE=1 SV=2	6	0	12	0	12	69.666	624	0	16.2	0	25077000
B2R5W3;A0A024R3T8;P09874;B4E0E1;Q05D33;Q6PJL0;Q96P95;Q5VX84;Q5VX85	B2R5W3;A0A024R3T8;P09874;B4E0E1;Q05D33;Q6PJL0	Poly [ADP-ribose] polymerase 1	PARP1	tr|B2R5W3|B2R5W3_HUMAN Poly [ADP-ribose] polymerase OS=Homo sapiens OX=9606 PE=2 SV=1;tr|A0A024R3T8|A0A024R3T8_HUMAN Poly [ADP-ribose] polymerase OS=Homo sapiens OX=9606 GN=PARP1 PE=4 SV=1;sp|P09874|PARP1_HUMAN Poly [ADP-ribose] polymerase 1 OS=Homo sapien	9	0	6	0	6	113.08	1014	0	5.8	0	47710000
A0A024R9Q4;Q9NQU5;H0YL16	A0A024R9Q4;Q9NQU5	Non-specific serine/threonine protein kinase;Serine/threonine-protein kinase PAK 6	PAK6	tr|A0A024R9Q4|A0A024R9Q4_HUMAN Non-specific serine/threonine protein kinase OS=Homo sapiens OX=9606 GN=PAK6 PE=4 SV=1;sp|Q9NQU5|PAK6_HUMAN Serine/threonine-protein kinase PAK 6 OS=Homo sapiens OX=9606 GN=PAK6 PE=1 SV=1	3	0	4	0	4	74.868	681	0	6.2	0	19521000
E9PMP7;E9PMS6;B7Z8W3;A0A1P7ZIM8;F8WD26;F8J2B5;J3KP06;Q8WWI1;H0Y424;A0A0A0MTE2;E9PMT2;E9PLU6;E9PK58;E9PJ10	E9PMP7;E9PMS6;B7Z8W3;A0A1P7ZIM8;F8WD26;F8J2B5;J3KP06;Q8WWI1;H0Y424;A0A0A0MTE2;E9PMT2	LIM domain only protein 7	LMO7	tr|E9PMP7|E9PMP7_HUMAN LIM domain only protein 7 (Fragment) OS=Homo sapiens OX=9606 GN=LMO7 PE=1 SV=8;tr|E9PMS6|E9PMS6_HUMAN LIM domain only protein 7 OS=Homo sapiens OX=9606 GN=LMO7 PE=1 SV=1;tr|B7Z8W3|B7Z8W3_HUMAN cDNA FLJ53272, highly similar to Homo sa	14	0	4	0	4	119.42	1045	0	4.2	0	4393900
Q99959;B4DR79;B8QGS9;B8QGS8	Q99959;B4DR79;B8QGS9	Plakophilin-2	PKP2	sp|Q99959|PKP2_HUMAN Plakophilin-2 OS=Homo sapiens OX=9606 GN=PKP2 PE=1 SV=2;tr|B4DR79|B4DR79_HUMAN cDNA FLJ50173, highly similar to Plakophilin-2 OS=Homo sapiens OX=9606 PE=2 SV=1;tr|B8QGS9|B8QGS9_HUMAN Truncated plakophilin-2 OS=Homo sapiens OX=9606 GN=P	4	0	4	0	4	97.414	881	0	5.3	0	12709000
A0A1S5UZ17;A0A024R2K4;Q9Y608;C9JSU1;B4DPC0;Q05D04;A0A0F7NGI8;Q32MZ4	A0A1S5UZ17;A0A024R2K4;Q9Y608;C9JSU1	Leucine-rich repeat flightless-interacting protein 2	LRRFIP2	tr|A0A1S5UZ17|A0A1S5UZ17_HUMAN Leucine-rich repeat flightless-interacting protein 2 OS=Homo sapiens OX=9606 GN=LRRFIP2 PE=2 SV=1;tr|A0A024R2K4|A0A024R2K4_HUMAN Leucine rich repeat (In FLII) interacting protein 2, isoform CRA_b OS=Homo sapiens OX=9606 GN=LR	8	0	3	0	3	49.343	434	0	6.5	0	11222000
A8K3Z5;Q8NFH5;C9IYQ7;F8WCF5;F8WEL4;A8K0N6	A8K3Z5;Q8NFH5	Nucleoporin NUP53	NUP35	tr|A8K3Z5|A8K3Z5_HUMAN Nucleoporin NUP53 OS=Homo sapiens OX=9606 PE=2 SV=1;sp|Q8NFH5|NUP35_HUMAN Nucleoporin NUP35 OS=Homo sapiens OX=9606 GN=NUP35 PE=1 SV=1	6	0	3	0	3	34.814	326	0	13.5	0	12839000
E9PDF6;B0I1S9;O43795;E7EQD9;Q05CR5;Q14777;C9JUP5;C9JYW1;H7C2Y7;B3KQI2	E9PDF6;B0I1S9;O43795;E7EQD9;Q05CR5	Unconventional myosin-Ib	MYO1B	tr|E9PDF6|E9PDF6_HUMAN Unconventional myosin-Ib OS=Homo sapiens OX=9606 GN=MYO1B PE=1 SV=1;tr|B0I1S9|B0I1S9_HUMAN MYO1B variant protein OS=Homo sapiens OX=9606 GN=MYO1B PE=2 SV=1;sp|O43795|MYO1B_HUMAN Unconventional myosin-Ib OS=Homo sapiens OX=9606 GN=MYO	10	0	3	0	3	128.48	1107	0	2.4	0	7340000
B3KPV9;I3L4C2;B4DWA1;B4DQ43;B4DMV0;Q9UQB8;I3L4A3;I3L0Y9;I3L125;I3L327;I3L1C8;I3L3C6;I3L2M4	B3KPV9;I3L4C2;B4DWA1;B4DQ43;B4DMV0;Q9UQB8	Brain-specific angiogenesis inhibitor 1-associated protein 2	BAIAP2	tr|B3KPV9|B3KPV9_HUMAN cDNA FLJ32326 fis, clone PROST2004332, highly similar to Brain-specific angiogenesis inhibitor1-associated protein 2 OS=Homo sapiens OX=9606 PE=2 SV=1;tr|I3L4C2|I3L4C2_HUMAN Brain-specific angiogenesis inhibitor 1-associated protein	13	0	3	0	3	56.311	521	0	6.9	0	5039100
Q8N236;J3KSW8;B9EGI2;U6FSN9;Q6WCQ1;A0A494BZV2;A0A1W2PPU9;H0Y2S9	Q8N236;J3KSW8;B9EGI2;U6FSN9;Q6WCQ1;A0A494BZV2	Tyrosine-protein kinase receptor;Myosin phosphatase Rho-interacting protein	MPRIP;Mprip-Ntrk1 fusion gene	tr|Q8N236|Q8N236_HUMAN cDNA FLJ34968 fis, clone NTONG2004844, highly similar to P116 RHO-INTERACTING PROTEIN OS=Homo sapiens OX=9606 PE=2 SV=1;tr|J3KSW8|J3KSW8_HUMAN Myosin phosphatase Rho-interacting protein (Fragment) OS=Homo sapiens OX=9606 GN=MPRIP PE=	8	0	3	0	3	66.797	586	0	5.3	0	5767200
H0YKU1;H0YNJ8;Q5HYL6;Q9NYL9	H0YKU1;H0YNJ8;Q5HYL6;Q9NYL9	Tropomodulin-3	TMOD3;DKFZp686E1899	tr|H0YKU1|H0YKU1_HUMAN Tropomodulin-3 (Fragment) OS=Homo sapiens OX=9606 GN=TMOD3 PE=1 SV=1;tr|H0YNJ8|H0YNJ8_HUMAN Tropomodulin-3 OS=Homo sapiens OX=9606 GN=TMOD3 PE=1 SV=1;tr|Q5HYL6|Q5HYL6_HUMAN Uncharacterized protein DKFZp686E1899 OS=Homo sapiens OX=960	4	0	3	0	3	20.79	187	0	23.5	0	23670000
Q53R15;A0A024R2Q5;P05976;P08590	Q53R15;A0A024R2Q5;P05976;P08590	Myosin light chain 1/3, skeletal muscle isoform;Myosin light chain 3	MYL1;MYL3	tr|Q53R15|Q53R15_HUMAN Uncharacterized protein MYL1 (Fragment) OS=Homo sapiens OX=9606 GN=MYL1 PE=4 SV=1;tr|A0A024R2Q5|A0A024R2Q5_HUMAN Myosin, light polypeptide 3, alkali ventricular, skeletal, slow, isoform CRA_a OS=Homo sapiens OX=9606 GN=MYL3 PE=4 SV=1	4	0	2	0	2	15.603	140	0	11.4	0	43643000
H7C2Z0;A0A024RCZ1;Q8NC56;D6R958;A0A220T1R7	H7C2Z0;A0A024RCZ1;Q8NC56;D6R958;A0A220T1R7	LEM domain-containing protein 2	LEMD2	tr|H7C2Z0|H7C2Z0_HUMAN LEM domain-containing protein 2 (Fragment) OS=Homo sapiens OX=9606 GN=LEMD2 PE=1 SV=1;tr|A0A024RCZ1|A0A024RCZ1_HUMAN LEM domain containing 2, isoform CRA_a OS=Homo sapiens OX=9606 GN=LEMD2 PE=4 SV=1;sp|Q8NC56|LEMD2_HUMAN LEM domain-c	5	0	2	0	2	30.734	280	0	8.2	0	3191100
A0A075B6E5;A8K2B4;A0A4D6J698;A0A097PID1;A0A097PIC4;A0A0U1RRM6;Q8N8S7;A0A0U1RQP7;A0A024R6K5;Q9UI08	A0A075B6E5;A8K2B4;A0A4D6J698;A0A097PID1;A0A097PIC4;A0A0U1RRM6;Q8N8S7;A0A0U1RQP7;A0A024R6K5;Q9UI08	Protein enabled homolog;Ena/VASP-like protein	ENAH;EVL	tr|A0A075B6E5|A0A075B6E5_HUMAN Protein enabled homolog (Fragment) OS=Homo sapiens OX=9606 GN=ENAH PE=1 SV=2;tr|A8K2B4|A8K2B4_HUMAN cDNA FLJ77490, highly similar to Homo sapiens enabled homolog (Drosophila) (ENAH), transcript variant 2, mRNA OS=Homo sapiens	10	0	2	0	2	24.92	213	0	8	0	6619200
A0A0J9YWL0;Q9Y4K1;B3KPT0;B3KWJ0	A0A0J9YWL0;Q9Y4K1;B3KPT0;B3KWJ0	Absent in melanoma 1 protein	AIM1	tr|A0A0J9YWL0|A0A0J9YWL0_HUMAN Beta/gamma crystallin domain-containing protein 1 OS=Homo sapiens OX=9606 GN=CRYBG1 PE=1 SV=1;sp|Q9Y4K1|CRBG1_HUMAN Beta/gamma crystallin domain-containing protein 1 OS=Homo sapiens OX=9606 GN=CRYBG1 PE=1 SV=3;tr|B3KPT0|B3KPT	4	0	2	0	2	231.71	2131	0	1.1	0	4637700
F8VS07;B3KTW2;F8VQE1;B4DN52;Q53GG0;Q9UHB6;F8VRN8	F8VS07;B3KTW2;F8VQE1;B4DN52;Q53GG0;Q9UHB6;F8VRN8	LIM domain and actin-binding protein 1	LIMA1	tr|F8VS07|F8VS07_HUMAN LIM domain and actin-binding protein 1 OS=Homo sapiens OX=9606 GN=LIMA1 PE=1 SV=1;tr|B3KTW2|B3KTW2_HUMAN cDNA FLJ38853 fis, clone MESAN2010321, highly similar to LIM domain and actin-binding protein 1 OS=Homo sapiens OX=9606 PE=2 SV=	7	0	2	0	2	51.09	456	0	4.8	0	4518000
B7Z656;B7Z3F1;E7EPK0;E9PDJ9;B7Z2J4;H0Y8P3;D6RD46;G5EA03;Q9UPQ0;B7Z5G6;B7Z3G0;B7Z5Q8	B7Z656;B7Z3F1;E7EPK0;E9PDJ9;B7Z2J4;H0Y8P3;D6RD46;G5EA03;Q9UPQ0;B7Z5G6;B7Z3G0;B7Z5Q8	LIM and calponin homology domains-containing protein 1	LIMCH1	tr|B7Z656|B7Z656_HUMAN cDNA FLJ51076, weakly similar to LIM domain only protein 7 OS=Homo sapiens OX=9606 PE=2 SV=1;tr|B7Z3F1|B7Z3F1_HUMAN cDNA FLJ52429, weakly similar to LIM domain only protein 7 OS=Homo sapiens OX=9606 PE=2 SV=1;tr|E7EPK0|E7EPK0_HUMAN L	12	0	2	0	2	85.421	755	0	3.6	0	2600700
F5H6E2;B7Z3E5;O00159;I3L3F5;I3L501;I3L3Y6;B7Z9C0;D3DTH7	F5H6E2;B7Z3E5;O00159;I3L3F5;I3L501;I3L3Y6;B7Z9C0;D3DTH7	Unconventional myosin-Ic	MYO1C	tr|F5H6E2|F5H6E2_HUMAN Unconventional myosin-Ic OS=Homo sapiens OX=9606 GN=MYO1C PE=1 SV=1;tr|B7Z3E5|B7Z3E5_HUMAN cDNA FLJ53573, highly similar to Myosin Ic OS=Homo sapiens OX=9606 PE=2 SV=1;sp|O00159|MYO1C_HUMAN Unconventional myosin-Ic OS=Homo sapiens OX	8	0	2	0	2	118.99	1039	0	2.2	0	2033200
I3L1P8;Q6IBH0;Q02978	I3L1P8;Q6IBH0;Q02978	Mitochondrial 2-oxoglutarate/malate carrier protein	SLC25A11	tr|I3L1P8|I3L1P8_HUMAN Mitochondrial 2-oxoglutarate/malate carrier protein (Fragment) OS=Homo sapiens OX=9606 GN=SLC25A11 PE=1 SV=1;tr|Q6IBH0|Q6IBH0_HUMAN SLC25A11 protein OS=Homo sapiens OX=9606 GN=SLC25A11 PE=2 SV=1;sp|Q02978|M2OM_HUMAN Mitochondrial 2-o	3	0	2	0	2	32.182	296	0	8.4	0	1831800
P62081;A0A2R8Y623;B5MCP9	P62081;A0A2R8Y623;B5MCP9	40S ribosomal protein S7	RPS7	sp|P62081|RS7_HUMAN 40S ribosomal protein S7 OS=Homo sapiens OX=9606 GN=RPS7 PE=1 SV=1;tr|A0A2R8Y623|A0A2R8Y623_HUMAN 40S ribosomal protein S7 (Fragment) OS=Homo sapiens OX=9606 GN=RPS7 PE=1 SV=1;tr|B5MCP9|B5MCP9_HUMAN 40S ribosomal protein S7 OS=Homo sapi	3	0	2	0	2	22.127	194	0	8.8	0	5731100
P78527;B4DL41	P78527;B4DL41	DNA-dependent protein kinase catalytic subunit	PRKDC	sp|P78527|PRKDC_HUMAN DNA-dependent protein kinase catalytic subunit OS=Homo sapiens OX=9606 GN=PRKDC PE=1 SV=3;tr|B4DL41|B4DL41_HUMAN cDNA FLJ57825, highly similar to DNA-dependent protein kinase catalytic subunit OS=Homo sapiens OX=9606 PE=2 SV=1	2	0	2	0	2	469.08	4128	0	0.5	0	4821900
Q9BUH6	Q9BUH6	Protein PAXX	C9orf142	sp|Q9BUH6|PAXX_HUMAN Protein PAXX OS=Homo sapiens OX=9606 GN=PAXX PE=1 SV=2	1	0	2	0	2	21.639	204	0	11.3	0	0
Q9Y446;E9PJR7;E9PRW6;E9PKC4;E9PK71;E9PQ15	Q9Y446;E9PJR7;E9PRW6;E9PKC4;E9PK71;E9PQ15	Plakophilin-3	PKP3	sp|Q9Y446|PKP3_HUMAN Plakophilin-3 OS=Homo sapiens OX=9606 GN=PKP3 PE=1 SV=1;tr|E9PJR7|E9PJR7_HUMAN Plakophilin-3 (Fragment) OS=Homo sapiens OX=9606 GN=PKP3 PE=1 SV=1;tr|E9PRW6|E9PRW6_HUMAN Plakophilin-3 (Fragment) OS=Homo sapiens OX=9606 GN=PKP3 PE=1 SV=1	6	0	2	0	2	87.081	797	0	2.4	0	4306800
A0A024QZ77;Q96C19	A0A024QZ77;Q96C19	EF-hand domain-containing protein D2	EFHD2	tr|A0A024QZ77|A0A024QZ77_HUMAN EF-hand domain family, member D2, isoform CRA_a OS=Homo sapiens OX=9606 GN=EFHD2 PE=2 SV=1;sp|Q96C19|EFHD2_HUMAN EF-hand domain-containing protein D2 OS=Homo sapiens OX=9606 GN=EFHD2 PE=1 SV=1	2	0	1	0	1	26.697	240	0	3.8	0	2110800
B4DEB2;F5H8D7;A0A024R0S8;Q59HH7;P18887	B4DEB2;F5H8D7;A0A024R0S8;Q59HH7;P18887	DNA repair protein XRCC1	XRCC1	tr|B4DEB2|B4DEB2_HUMAN cDNA FLJ56491, highly similar to DNA-repair protein XRCC1 OS=Homo sapiens OX=9606 PE=2 SV=1;tr|F5H8D7|F5H8D7_HUMAN DNA repair protein XRCC1 OS=Homo sapiens OX=9606 GN=XRCC1 PE=1 SV=2;tr|A0A024R0S8|A0A024R0S8_HUMAN X-ray repair comple	5	0	1	0	1	43.22	400	0	2.5	0	4053000
F8W1Q8;Q687H4;Q687H3;F8W1J1;A0A1W2PPC7;F8VUG8;B3KVG6;B3KVG3;A0A024R0W7;Q96MT3	F8W1Q8;Q687H4;Q687H3;F8W1J1;A0A1W2PPC7;F8VUG8;B3KVG6;B3KVG3;A0A024R0W7;Q96MT3	Prickle-like protein 1	PRICKLE1;RILP	tr|F8W1Q8|F8W1Q8_HUMAN Prickle-like protein 1 (Fragment) OS=Homo sapiens OX=9606 GN=PRICKLE1 PE=1 SV=8;tr|Q687H4|Q687H4_HUMAN REST/NRSF-interacting LIM domain protein (Fragment) OS=Homo sapiens OX=9606 GN=RILP PE=2 SV=1;tr|Q687H3|Q687H3_HUMAN REST/NRSF-int	10	0	1	0	1	12.588	109	0	7.3	0	0
A0A024R1S6;Q6NT72;B4DIU6;A8K129;A0A024R1P7;B4E2A6;Q9UH99	A0A024R1S6;Q6NT72;B4DIU6;A8K129;A0A024R1P7;B4E2A6;Q9UH99	SUN domain-containing protein 2	UNC84B;SUN2	tr|A0A024R1S6|A0A024R1S6_HUMAN Unc-84 homolog B (C. elegans), isoform CRA_a OS=Homo sapiens OX=9606 GN=UNC84B PE=4 SV=1;tr|Q6NT72|Q6NT72_HUMAN UNC84B protein (Fragment) OS=Homo sapiens OX=9606 GN=UNC84B PE=2 SV=1;tr|B4DIU6|B4DIU6_HUMAN cDNA FLJ59542, highl	7	0	1	0	1	46.841	420	0	2.1	0	2206100
K7EJM4;B3KUF8;A0A024R1Z6;Q99536	K7EJM4;B3KUF8;A0A024R1Z6;Q99536	Synaptic vesicle membrane protein VAT-1 homolog	VAT1	tr|K7EJM4|K7EJM4_HUMAN Synaptic vesicle membrane protein VAT-1 homolog (Fragment) OS=Homo sapiens OX=9606 GN=VAT1 PE=1 SV=1;tr|B3KUF8|B3KUF8_HUMAN cDNA FLJ39753 fis, clone SMINT2018343, highly similar to Synaptic vesicle membrane protein VAT-1homolog OS=Ho	4	0	1	0	1	3.2388	30	0	36.7	0	0
J3KSJ0;A0A087WY81;J3KRB3;A0A087WWH0;J3QS96;A0A087WXM6;J3QQT2;J3KRX5;A0A024R261;A0A0A6YYL6;P18621	J3KSJ0;A0A087WY81;J3KRB3;A0A087WWH0;J3QS96;A0A087WXM6;J3QQT2;J3KRX5;A0A024R261;A0A0A6YYL6;P18621	60S ribosomal protein L17	RPL17;hCG_24487;RPL17-C18orf32	tr|J3KSJ0|J3KSJ0_HUMAN 60S ribosomal protein L17 (Fragment) OS=Homo sapiens OX=9606 GN=RPL17 PE=1 SV=1;tr|A0A087WY81|A0A087WY81_HUMAN 60S ribosomal protein L17 (Fragment) OS=Homo sapiens OX=9606 GN=RPL17 PE=1 SV=6;tr|J3KRB3|J3KRB3_HUMAN 60S ribosomal prote	11	0	1	0	1	6.5045	56	0	17.9	0	4047000
K7EN04;A0A024R2B9;Q9H2F9	K7EN04;A0A024R2B9;Q9H2F9	Coiled-coil domain-containing protein 68	CCDC68	tr|K7EN04|K7EN04_HUMAN Coiled-coil domain-containing protein 68 (Fragment) OS=Homo sapiens OX=9606 GN=CCDC68 PE=1 SV=1;tr|A0A024R2B9|A0A024R2B9_HUMAN Coiled-coil domain containing 68, isoform CRA_a OS=Homo sapiens OX=9606 GN=CCDC68 PE=4 SV=1;sp|Q9H2F9|CCD6	3	0	1	0	1	23.769	203	0	4.4	0	3091900
A0A024R5Q9	A0A024R5Q9	HCG1982563		tr|A0A024R5Q9|A0A024R5Q9_HUMAN HCG1982563 OS=Homo sapiens OX=9606 GN=hCG_1982563 PE=4 SV=1	1	0	1	0	1	14.232	122	0	15.6	0	134770000
A0A024R638	A0A024R638	Endothelin receptor type B, isoform CRA_a	EDNRB	tr|A0A024R638|A0A024R638_HUMAN Endothelin receptor type B, isoform CRA_a OS=Homo sapiens OX=9606 GN=EDNRB PE=3 SV=1	1	0	1	0	1	59.48	532	0	2.8	0	8422700
Q5ZEZ4;H0YJ11;H0YJW3;H7C5W8;A1L0V1;B3KUX9;B4DFY0;B7Z2W3;H9KV75;B7Z565;A0A024R694;P12814	Q5ZEZ4;H0YJ11;H0YJW3;H7C5W8;A1L0V1;B3KUX9;B4DFY0;B7Z2W3;H9KV75;B7Z565;A0A024R694;P12814	Alpha-actinin-1	ACTN1	tr|Q5ZEZ4|Q5ZEZ4_HUMAN Alpha-actinin 1 (Fragment) OS=Homo sapiens OX=9606 GN=ACTN1 PE=2 SV=1;tr|H0YJ11|H0YJ11_HUMAN Alpha-actinin-1 (Fragment) OS=Homo sapiens OX=9606 GN=ACTN1 PE=1 SV=1;tr|H0YJW3|H0YJW3_HUMAN Alpha-actinin-1 (Fragment) OS=Homo sapiens OX=9	12	0	1	0	1	10.195	86	0	12.8	0	1354200
F2Z388;A0A024R866;P42766	F2Z388;A0A024R866;P42766	60S ribosomal protein L35	RPL35	tr|F2Z388|F2Z388_HUMAN 60S ribosomal protein L35 OS=Homo sapiens OX=9606 GN=RPL35 PE=1 SV=1;tr|A0A024R866|A0A024R866_HUMAN Ribosomal protein L35, isoform CRA_a OS=Homo sapiens OX=9606 GN=RPL35 PE=3 SV=1;sp|P42766|RL35_HUMAN 60S ribosomal protein L35 OS=Hom	3	0	1	0	1	10.645	96	0	10.4	0	3361300
A0A024R8P8;P63173	A0A024R8P8;P63173	60S ribosomal protein L38	RPL38	tr|A0A024R8P8|A0A024R8P8_HUMAN Ribosomal protein L38, isoform CRA_a OS=Homo sapiens OX=9606 GN=RPL38 PE=3 SV=1;sp|P63173|RL38_HUMAN 60S ribosomal protein L38 OS=Homo sapiens OX=9606 GN=RPL38 PE=1 SV=2	2	0	1	0	1	8.2178	70	0	14.3	0	5428800
B3KM55;B4E1U3;Q59GD5;B4DTI0;B7Z9W3;B4DT29;B4DXW1;Q59FV6;A0A024RAI1;Q9P1U1;P61158	B3KM55;B4E1U3;Q59GD5;B4DTI0;B7Z9W3;B4DT29;B4DXW1;Q59FV6;A0A024RAI1;Q9P1U1;P61158	Actin-related protein 3B;Actin-related protein 3	ACTR3;ACTR3B	tr|B3KM55|B3KM55_HUMAN cDNA FLJ10336 fis, clone NT2RM2000691, highly similar to Homo sapiens ARP3 actin-related protein 3 homolog B (yeast) (ACTR3B), mRNA OS=Homo sapiens OX=9606 PE=2 SV=1;tr|B4E1U3|B4E1U3_HUMAN cDNA FLJ52216, highly similar to Actin-like	11	0	1	0	1	14.458	126	0	7.1	0	3800800
F8VVM2;Q8NCF7;Q53HC3;B2RE88;A0A024RBE8;A0A024RBH9;Q00325	F8VVM2;Q8NCF7;Q53HC3;B2RE88;A0A024RBE8;A0A024RBH9;Q00325	Phosphate carrier protein, mitochondrial	SLC25A3	tr|F8VVM2|F8VVM2_HUMAN Phosphate carrier protein, mitochondrial OS=Homo sapiens OX=9606 GN=SLC25A3 PE=1 SV=1;tr|Q8NCF7|Q8NCF7_HUMAN cDNA FLJ90278 fis, clone NT2RP1000325, highly similar to Phosphate carrier protein, mitochondrialprecursor OS=Homo sapiens O	7	0	1	0	1	36.161	324	0	3.7	0	7358900
Q5NV79;A0A5C2GY72;A0A5C2GV73;A0A5C2FXV4;A0A5C2GTT2;A0A5C2GIK7;A0A075B6I1	Q5NV79;A0A5C2GY72;A0A5C2GV73;A0A5C2FXV4;A0A5C2GTT2;A0A5C2GIK7;A0A075B6I1		V5-4;IGLV4-60	tr|Q5NV79|Q5NV79_HUMAN V5-4 protein (Fragment) OS=Homo sapiens OX=9606 GN=V5-4 PE=4 SV=1;tr|A0A5C2GY72|A0A5C2GY72_HUMAN IG c1853_light_IGLV4-60_IGLJ2 (Fragment) OS=Homo sapiens OX=9606 PE=2 SV=1;tr|A0A5C2GV73|A0A5C2GV73_HUMAN IG c693_light_IGLV4-60_IGLJ3 (	7	0	1	0	1	10.678	99	0	10.1	0	25222000
A0A1W2PRE1;A2A2R6;A0A1W2PQK2;A0A087WTB6;Q5JWD1;H0Y7E8;A0A1W2PRJ7;A0A087WZE5;A0A1W2PS82;A0A3B3IUA8;Q5JWE9;Q93020;H0Y7F4;A1LQ23;Q8N2B4;Q5T697;B3KP89;A0A142CHG9;Q5FWY2;A0A0S2Z3S5;A8K1Y9;A0A0S2Z3H8;P11488;P63096;P19087;P09471;P08754;A8MTJ3;P04899;P38405;P63092;Q5JWF2	A0A1W2PRE1;A2A2R6;A0A1W2PQK2;A0A087WTB6;Q5JWD1;H0Y7E8;A0A1W2PRJ7;A0A087WZE5;A0A1W2PS82;A0A3B3IUA8;Q5JWE9;Q93020;H0Y7F4;A1LQ23;Q8N2B4;Q5T697;B3KP89;A0A142CHG9;Q5FWY2;A0A0S2Z3S5;A8K1Y9;A0A0S2Z3H8;P11488;P63096;P19087;P09471;P08754;A8MTJ3;P04899;P38405;P63092;Q5JWF2	Guanine nucleotide-binding protein G(t) subunit alpha-1;Guanine nucleotide-binding protein G(i) subunit alpha-1;Guanine nucleotide-binding protein G(t) subunit alpha-2;Guanine nucleotide-binding protein G(o) subunit alpha;Guanine nucleotide-binding protein G(k) subunit alpha;Guanine nucleotide-binding protein G(t) subunit alpha-3;Guanine nucleotide-binding protein G(i) subunit alpha-2;Guanine nuc…	GNAS;GNAO1;GNAT2;WUGSC:H_LUCA16.1;GNAL;GNAT1;GNAI1;GNAI3;GNAT3;GNAI2	tr|A0A1W2PRE1|A0A1W2PRE1_HUMAN Guanine nucleotide-binding protein G(o) subunit alpha OS=Homo sapiens OX=9606 GN=GNAO1 PE=1 SV=1;tr|A2A2R6|A2A2R6_HUMAN Guanine nucleotide-binding protein G(s) subunit alpha isoforms short (Fragment) OS=Homo sapiens OX=9606 G	32	0	1	0	1	5.7186	54	0	20.4	0	1847600
A0A0A0MS96;X6RJS7;A0A087WZR3;H9KVA9;A0A0D9SF50;P46736	A0A0A0MS96;X6RJS7;A0A087WZR3;H9KVA9;A0A0D9SF50;P46736	Lys-63-specific deubiquitinase BRCC36	BRCC3	tr|A0A0A0MS96|A0A0A0MS96_HUMAN Lys-63-specific deubiquitinase BRCC36 (Fragment) OS=Homo sapiens OX=9606 GN=BRCC3 PE=1 SV=1;tr|X6RJS7|X6RJS7_HUMAN Lys-63-specific deubiquitinase BRCC36 (Fragment) OS=Homo sapiens OX=9606 GN=BRCC3 PE=1 SV=1;tr|A0A087WZR3|A0A0	6	0	1	0	1	10.364	90	0	7.8	0	2150800
A0A0D9SEM9	A0A0D9SEM9	ATP-dependent RNA helicase DDX39A	DDX39A	tr|A0A0D9SEM9|A0A0D9SEM9_HUMAN ATP-dependent RNA helicase DDX39A (Fragment) OS=Homo sapiens OX=9606 GN=DDX39A PE=1 SV=1	1	0	1	0	1	10.925	96	0	10.4	0	4156400
A0A0G2JR96;A0A0G2JQT1;X5D2F4;B3KWV6;Q7L576	A0A0G2JR96;A0A0G2JQT1;X5D2F4;B3KWV6;Q7L576	Cytoplasmic FMR1-interacting protein 1	CYFIP1	tr|A0A0G2JR96|A0A0G2JR96_HUMAN Cytoplasmic FMR1-interacting protein 1 (Fragment) OS=Homo sapiens OX=9606 GN=CYFIP1 PE=1 SV=4;tr|A0A0G2JQT1|A0A0G2JQT1_HUMAN Cytoplasmic FMR1-interacting protein 1 (Fragment) OS=Homo sapiens OX=9606 GN=CYFIP1 PE=1 SV=4;tr|X5D	5	0	1	0	1	100.3	862	0	1.4	0	1892900
A0A1W2PRD8;A0A0S1TJ81;A0A1W2PPA2;A0A0S1TL27;A0A1X7SBS6;A0A1W2PNI2;O95259	A0A1W2PRD8;A0A0S1TJ81;A0A1W2PPA2;A0A0S1TL27;A0A1X7SBS6;A0A1W2PNI2;O95259	Potassium voltage-gated channel subfamily H member 1	KCNH1	tr|A0A1W2PRD8|A0A1W2PRD8_HUMAN Potassium voltage-gated channel subfamily H member 1 (Fragment) OS=Homo sapiens OX=9606 GN=KCNH1 PE=1 SV=1;tr|A0A0S1TJ81|A0A0S1TJ81_HUMAN Potassium voltage-gated channel subfamily H member 1 OS=Homo sapiens OX=9606 GN=KCNH1 P	7	0	1	0	1	22.299	208	0	3.8	0	6992000
A0A0S2Z3R6;Q13751	A0A0S2Z3R6;Q13751	Laminin subunit beta-3	LAMB3	tr|A0A0S2Z3R6|A0A0S2Z3R6_HUMAN Laminin beta 3 isoform 1 (Fragment) OS=Homo sapiens OX=9606 GN=LAMB3 PE=2 SV=1;sp|Q13751|LAMB3_HUMAN Laminin subunit beta-3 OS=Homo sapiens OX=9606 GN=LAMB3 PE=1 SV=1	2	0	1	0	1	129.57	1172	0	1.3	0	990230
C9J4X2;A0A0S2Z4E7;C9IZL7;C9JYS8;A8K525;A0A0S2Z4Z9;Q15233	C9J4X2;A0A0S2Z4E7;C9IZL7;C9JYS8;A8K525;A0A0S2Z4Z9;Q15233	Non-POU domain-containing octamer-binding protein	NONO	tr|C9J4X2|C9J4X2_HUMAN Non-POU domain-containing octamer-binding protein (Fragment) OS=Homo sapiens OX=9606 GN=NONO PE=1 SV=1;tr|A0A0S2Z4E7|A0A0S2Z4E7_HUMAN Non-POU domain containing octamer-binding isoform 2 OS=Homo sapiens OX=9606 GN=NONO PE=2 SV=1;tr|C9	7	0	1	0	1	14.528	124	0	7.3	0	1036300
A0A0U1RQJ0;Q7Z2V5;B4DZQ7;Q59E92;B4DNG2;B4DN41;J3KTA4;B5BUE6;A0A1X7SBZ2;A0A5H1ZRQ2;A0A1W2PQ51;Q59F66;P17844;Q92841	A0A0U1RQJ0;Q7Z2V5;B4DZQ7;Q59E92;B4DNG2;B4DN41;J3KTA4;B5BUE6;A0A1X7SBZ2;A0A5H1ZRQ2;A0A1W2PQ51;Q59F66;P17844;Q92841	Probable ATP-dependent RNA helicase DDX5;Probable ATP-dependent RNA helicase DDX17	DKFZp686J01190;DDX5;DDX17	tr|A0A0U1RQJ0|A0A0U1RQJ0_HUMAN Probable ATP-dependent RNA helicase DDX17 (Fragment) OS=Homo sapiens OX=9606 GN=DDX17 PE=1 SV=1;tr|Q7Z2V5|Q7Z2V5_HUMAN Uncharacterized protein DKFZp686J01190 (Fragment) OS=Homo sapiens OX=9606 GN=DKFZp686J01190 PE=2 SV=1;tr|B	14	0	1	0	1	5.9768	56	0	21.4	0	1442000
A0A2R8Y6L3;F6U211;Q59GE4;A0A2R8Y7H1;S4R435;A0A2R8YFH6;A0A1W2PQS6;P46783;Q9NQ39	A0A2R8Y6L3;F6U211;Q59GE4;A0A2R8Y7H1;S4R435;A0A2R8YFH6;A0A1W2PQS6;P46783;Q9NQ39	40S ribosomal protein S10;Putative 40S ribosomal protein S10-like	RPS10;RPS10-NUDT3;RPS10P5	tr|A0A2R8Y6L3|A0A2R8Y6L3_HUMAN RPS10-NUDT3 readthrough (Fragment) OS=Homo sapiens OX=9606 GN=RPS10-NUDT3 PE=4 SV=1;tr|F6U211|F6U211_HUMAN 40S ribosomal protein S10 OS=Homo sapiens OX=9606 GN=RPS10 PE=4 SV=1;tr|Q59GE4|Q59GE4_HUMAN Ribosomal protein S10 vari	9	0	1	0	1	14.294	121	0	5.8	0	2349200
Q8NF93;J7M832;E7E8T7;A9UF06;A9UEZ8;A9UF00;A9UEZ7;A9UEZ5;A2RQD6;B4E065;A0A2X0SFQ7;A9UEZ6;A9UF02;P11274	Q8NF93;J7M832;E7E8T7;A9UF06;A9UEZ8;A9UF00;A9UEZ7;A9UEZ5;A2RQD6;B4E065;A0A2X0SFQ7;A9UEZ6;A9UF02;P11274	Non-specific protein-tyrosine kinase;Breakpoint cluster region protein	BCR/ABL1 fusion;BCR-ABL1;BCR/ABL fusion;BCR	tr|Q8NF93|Q8NF93_HUMAN BCRE3/ABL1A11 fusion protein (Fragment) OS=Homo sapiens OX=9606 GN=BCR/ABL1 fusion PE=2 SV=1;tr|J7M832|J7M832_HUMAN BCR/FGFR1 chimera protein (Fragment) OS=Homo sapiens OX=9606 PE=2 SV=1;tr|E7E8T7|E7E8T7_HUMAN BCR-ABL1 e8a2 variant (	14	0	1	0	1	15.658	148	0	8.1	0	2319400
A0A384MDN2;Q7RTT3	A0A384MDN2;Q7RTT3	Protein SSX9	SSX9	tr|A0A384MDN2|A0A384MDN2_HUMAN Epididymis secretory sperm binding protein OS=Homo sapiens OX=9606 PE=2 SV=1;sp|Q7RTT3|SSX9_HUMAN Putative protein SSX9 OS=Homo sapiens OX=9606 GN=SSX9P PE=5 SV=1	2	0	1	0	1	21.553	188	0	12.2	0	79420000
B0QZ43;E5RHW4;A0A384ME54;B2RDK6;O94905;O75477	B0QZ43;E5RHW4;A0A384ME54;B2RDK6;O94905;O75477	Erlin-2;Erlin-1	ERLIN1;ERLIN2	tr|B0QZ43|B0QZ43_HUMAN Erlin-1 (Fragment) OS=Homo sapiens OX=9606 GN=ERLIN1 PE=1 SV=1;tr|E5RHW4|E5RHW4_HUMAN Erlin-2 (Fragment) OS=Homo sapiens OX=9606 GN=ERLIN2 PE=1 SV=1;tr|A0A384ME54|A0A384ME54_HUMAN Epididymis secretory sperm binding protein OS=Homo sa	6	0	1	0	1	31.077	275	0	4.4	0	969880
D6RF17;D6RDL0;E7EQJ0;D6RAM1;D6R9T0;D6RFM3;D6RIT2;E7EN40;D6RIU0;D6RDU3;D6RJ04;D6RIH9;D6RBM0;E9PCY7;A0A384MEJ3;G8JLB6;P31943	D6RF17;D6RDL0;E7EQJ0;D6RAM1;D6R9T0;D6RFM3;D6RIT2;E7EN40;D6RIU0;D6RDU3;D6RJ04;D6RIH9;D6RBM0;E9PCY7;A0A384MEJ3;G8JLB6;P31943	Heterogeneous nuclear ribonucleoprotein H;Heterogeneous nuclear ribonucleoprotein H, N-terminally processed	HNRNPH1	tr|D6RF17|D6RF17_HUMAN Heterogeneous nuclear ribonucleoprotein H (Fragment) OS=Homo sapiens OX=9606 GN=HNRNPH1 PE=1 SV=1;tr|D6RDL0|D6RDL0_HUMAN Heterogeneous nuclear ribonucleoprotein H (Fragment) OS=Homo sapiens OX=9606 GN=HNRNPH1 PE=1 SV=1;tr|E7EQJ0|E7EQ	17	0	1	0	1	5.4862	49	0	18.4	0	755400
H0Y9U2;H0Y9K7;Q9BSV4;A0A384N5Z8;P23246	H0Y9U2;H0Y9K7;Q9BSV4;A0A384N5Z8;P23246	Splicing factor, proline- and glutamine-rich	SFPQ	tr|H0Y9U2|H0Y9U2_HUMAN Splicing factor, proline- and glutamine-rich (Fragment) OS=Homo sapiens OX=9606 GN=SFPQ PE=1 SV=1;tr|H0Y9K7|H0Y9K7_HUMAN Splicing factor, proline- and glutamine-rich (Fragment) OS=Homo sapiens OX=9606 GN=SFPQ PE=1 SV=1;tr|Q9BSV4|Q9BS	5	0	1	0	1	9.3866	88	0	8	0	1158400
B4E3S7;A0A494C065;A0A494C0D3;Q5JSZ5	B4E3S7;A0A494C065;A0A494C0D3;Q5JSZ5	Protein PRRC2B	hCG_30195;PRRC2B	tr|B4E3S7|B4E3S7_HUMAN HCG30195, isoform CRA_e OS=Homo sapiens OX=9606 GN=hCG_30195 PE=2 SV=1;tr|A0A494C065|A0A494C065_HUMAN Protein PRRC2B (Fragment) OS=Homo sapiens OX=9606 GN=PRRC2B PE=1 SV=1;tr|A0A494C0D3|A0A494C0D3_HUMAN Protein PRRC2B (Fragment) OS=H	4	0	1	0	1	15.998	152	0	8.6	0	5272200
A0A5H1ZRQ3;A0A4P8J4D6;A0A4P8J2G1;P0DOX7;Q0KKI6;Q5EFE6;V9HW34;Q6PJF2;Q7Z3Y4;Q6PIL8;Q6P5S8;Q6GMX0;Q8TCD0;P01834	A0A5H1ZRQ3;A0A4P8J4D6;A0A4P8J2G1;P0DOX7;Q0KKI6;Q5EFE6;V9HW34;Q6PJF2;Q7Z3Y4;Q6PIL8;Q6P5S8;Q6GMX0;Q8TCD0;P01834	Ig kappa chain C region	HEL-213;IGK@;IGKC	tr|A0A5H1ZRQ3|A0A5H1ZRQ3_HUMAN Immunoglobulin kappa constant (Fragment) OS=Homo sapiens OX=9606 GN=IGKC PE=1 SV=1;tr|A0A4P8J4D6|A0A4P8J4D6_HUMAN IgK_IGKV1-27 (Fragment) OS=Homo sapiens OX=9606 PE=2 SV=1;tr|A0A4P8J2G1|A0A4P8J2G1_HUMAN IgK_IGKV2D-29 (Fragmen	14	0	1	0	1	11.609	107	0	18.7	0	5061300
A8K2T2;A6QL62;A0A590UJS4;Q6IEH8;Q6KC79	A8K2T2;A6QL62;A0A590UJS4;Q6IEH8;Q6KC79	Nipped-B-like protein	NIPBL	tr|A8K2T2|A8K2T2_HUMAN cDNA FLJ75519 (Fragment) OS=Homo sapiens OX=9606 PE=2 SV=1;tr|A6QL62|A6QL62_HUMAN NIPBL protein (Fragment) OS=Homo sapiens OX=9606 GN=NIPBL PE=2 SV=1;tr|A0A590UJS4|A0A590UJS4_HUMAN Nipped-B protein OS=Homo sapiens OX=9606 GN=NIPBL PE	5	0	1	0	1	130.79	1173	0	0.8	0	0
A0A5C2FTW2	A0A5C2FTW2	IGL c152_light_IGKV1D-13_IGKJ5		tr|A0A5C2FTW2|A0A5C2FTW2_HUMAN IGL c152_light_IGKV1D-13_IGKJ5 (Fragment) OS=Homo sapiens OX=9606 PE=2 SV=1	1	0	1	0	1	11.387	107	0	15	0	31154000
A0A5C2GCB7;A0A5C2G929;A0A5C2G6Q0;A0A5C2G430	A0A5C2GCB7;A0A5C2G929;A0A5C2G6Q0;A0A5C2G430	IGH + IGL c104_light_IGKV1-5_IGKJ2		tr|A0A5C2GCB7|A0A5C2GCB7_HUMAN IGH + IGL c104_light_IGKV1-5_IGKJ2 (Fragment) OS=Homo sapiens OX=9606 PE=2 SV=1;tr|A0A5C2G929|A0A5C2G929_HUMAN IGL c4207_light_IGKV1-5_IGKJ3 (Fragment) OS=Homo sapiens OX=9606 PE=2 SV=1;tr|A0A5C2G6Q0|A0A5C2G6Q0_HUMAN IGL c403	4	0	1	0	1	11.578	106	0	10.4	0	3794900
A0A5C2G8G7	A0A5C2G8G7	IGL c320_light_IGKV1-5_IGKJ4		tr|A0A5C2G8G7|A0A5C2G8G7_HUMAN IGL c320_light_IGKV1-5_IGKJ4 (Fragment) OS=Homo sapiens OX=9606 PE=2 SV=1	1	0	1	0	1	11.659	107	0	10.3	0	1013200
A0A5C2GKT9	A0A5C2GKT9	IG c713_light_IGKV1-5_IGKJ4		tr|A0A5C2GKT9|A0A5C2GKT9_HUMAN IG c713_light_IGKV1-5_IGKJ4 (Fragment) OS=Homo sapiens OX=9606 PE=2 SV=1	1	0	1	0	1	11.552	107	0	10.3	0	3348300
A0A5C2GNC4	A0A5C2GNC4	IG c742_light_IGKV1-5_IGKJ1		tr|A0A5C2GNC4|A0A5C2GNC4_HUMAN IG c742_light_IGKV1-5_IGKJ1 (Fragment) OS=Homo sapiens OX=9606 PE=2 SV=1	1	0	1	0	1	11.438	103	0	10.7	0	20208000
A0A5F9ZH78;P05089	A0A5F9ZH78;P05089	Arginase-1	ARG1	tr|A0A5F9ZH78|A0A5F9ZH78_HUMAN Arginase-1 OS=Homo sapiens OX=9606 GN=ARG1 PE=1 SV=1;sp|P05089|ARGI1_HUMAN Arginase-1 OS=Homo sapiens OX=9606 GN=ARG1 PE=1 SV=2	2	0	1	0	1	25.66	237	0	4.6	0	1940400
A2J1N8	A2J1N8	Rheumatoid factor RF-ET11		tr|A2J1N8|A2J1N8_HUMAN Rheumatoid factor RF-ET11 (Fragment) OS=Homo sapiens OX=9606 PE=2 SV=1	1	0	1	0	1	10.208	95	0	14.7	0	11245000
D2WHG0;A5Y0M9;F5H2U8;F5H2A4;F6LHU9;Q1M183;F5H6H0;P52926	D2WHG0;A5Y0M9;F5H2U8;F5H2A4;F6LHU9;Q1M183;F5H6H0;P52926	High mobility group protein HMGI-C	HMGA2	tr|D2WHG0|D2WHG0_HUMAN HMGA2/COG5 fusion protein (Fragment) OS=Homo sapiens OX=9606 PE=2 SV=1;tr|A5Y0M9|A5Y0M9_HUMAN HMGA2/WIF1 fusion protein (Fragment) OS=Homo sapiens OX=9606 PE=2 SV=1;tr|F5H2U8|F5H2U8_HUMAN High mobility group protein HMGI-C OS=Homo sa	8	0	1	0	1	7.5606	67	0	19.4	0	8741900
I3NI52;A6NNS2	I3NI52;A6NNS2	Dehydrogenase/reductase SDR family member 7C	DHRS7C	tr|I3NI52|I3NI52_HUMAN Dehydrogenase/reductase SDR family member 7C (Fragment) OS=Homo sapiens OX=9606 GN=DHRS7C PE=1 SV=3;sp|A6NNS2|DRS7C_HUMAN Dehydrogenase/reductase SDR family member 7C OS=Homo sapiens OX=9606 GN=DHRS7C PE=2 SV=3	2	0	1	0	1	14.99	132	0	9.1	0	0
A7YQ73	A7YQ73	Peptidylprolyl isomerase	FKBP9	tr|A7YQ73|A7YQ73_HUMAN Peptidylprolyl isomerase (Fragment) OS=Homo sapiens OX=9606 GN=FKBP9 PE=2 SV=1	1	0	1	0	1	16.096	147	0	12.2	0	0
A8K0E1	A8K0E1	cDNA FLJ78351		tr|A8K0E1|A8K0E1_HUMAN cDNA FLJ78351 OS=Homo sapiens OX=9606 PE=2 SV=1	1	0	1	0	1	14.244	118	0	6.8	0	0
B4DE18;A8K6K6;Q92562	B4DE18;A8K6K6;Q92562	Polyphosphoinositide phosphatase	FIG4	tr|B4DE18|B4DE18_HUMAN cDNA FLJ57101, highly similar to SAC domain-containing protein 3 OS=Homo sapiens OX=9606 PE=2 SV=1;tr|A8K6K6|A8K6K6_HUMAN cDNA FLJ76880 OS=Homo sapiens OX=9606 PE=2 SV=1;sp|Q92562|FIG4_HUMAN Polyphosphoinositide phosphatase OS=Homo s	3	0	1	0	1	69.058	601	0	1.7	0	8608600
Q9NSP3;Q2TU80;A8YXX4;P15104	Q9NSP3;Q2TU80;A8YXX4;P15104	Glutamine synthetase	DKFZp434M0813;PIG43;PIG59;GLUL	tr|Q9NSP3|Q9NSP3_HUMAN cDNA FLJ35555 fis, clone SPLEN2004773, highly similar to GLUTAMINE SYNTHETASE OS=Homo sapiens OX=9606 GN=DKFZp434M0813 PE=2 SV=1;tr|Q2TU80|Q2TU80_HUMAN Proliferation-inducing protein 43 OS=Homo sapiens OX=9606 GN=PIG43 PE=2 SV=1;tr|A	4	0	1	0	1	12.637	112	0	8.9	0	302470
Q0VAS5;B2R4R0;P62805	Q0VAS5;B2R4R0;P62805	Histone H4	HIST1H4H;HIST1H4A	tr|Q0VAS5|Q0VAS5_HUMAN Histone H4 OS=Homo sapiens OX=9606 GN=HIST1H4H PE=2 SV=1;tr|B2R4R0|B2R4R0_HUMAN Histone H4 OS=Homo sapiens OX=9606 GN=HIST1H4J PE=2 SV=1;sp|P62805|H4_HUMAN Histone H4 OS=Homo sapiens OX=9606 GN=H4C1 PE=1 SV=2	3	0	1	0	1	11.314	103	0	9.7	0	2105400
B2R704;Q14244	B2R704;Q14244	Ensconsin	MAP7	tr|B2R704|B2R704_HUMAN cDNA, FLJ93207, highly similar to Homo sapiens microtubule-associated protein 7 (MAP7), mRNA OS=Homo sapiens OX=9606 PE=2 SV=1;sp|Q14244|MAP7_HUMAN Ensconsin OS=Homo sapiens OX=9606 GN=MAP7 PE=1 SV=1	2	0	1	0	1	83.982	749	0	1.5	0	1745400
Q5TEJ7;B2R7E8;P15927	Q5TEJ7;B2R7E8;P15927	Replication protein A 32 kDa subunit	RPA2	tr|Q5TEJ7|Q5TEJ7_HUMAN Replication protein A 32 kDa subunit (Fragment) OS=Homo sapiens OX=9606 GN=RPA2 PE=1 SV=1;tr|B2R7E8|B2R7E8_HUMAN cDNA, FLJ93412, highly similar to Homo sapiens replication protein A2, 32kDa (RPA2), mRNA OS=Homo sapiens OX=9606 PE=2 S	3	0	1	0	1	19.433	179	0	6.7	0	15198000
H0Y3X5;H0Y7R7;Q6NZX3;Q53Z63;B2RBH2;P21589	H0Y3X5;H0Y7R7;Q6NZX3;Q53Z63;B2RBH2;P21589	5-nucleotidase	NT5E	tr|H0Y3X5|H0Y3X5_HUMAN 5-nucleotidase (Fragment) OS=Homo sapiens OX=9606 GN=NT5E PE=1 SV=1;tr|H0Y7R7|H0Y7R7_HUMAN 5-nucleotidase (Fragment) OS=Homo sapiens OX=9606 GN=NT5E PE=1 SV=1;tr|Q6NZX3|Q6NZX3_HUMAN 5-nucleotidase, ecto (CD73) OS=Homo sapiens OX=9	6	0	1	0	1	20.164	179	0	7.3	0	1176700
Q15530;B3KSV8;Q86VA8;Q92777	Q15530;B3KSV8;Q86VA8;Q92777	Synapsin-2	syn2;SYN2	tr|Q15530|Q15530_HUMAN Synapsin II (Fragment) OS=Homo sapiens OX=9606 GN=syn2 PE=4 SV=1;tr|B3KSV8|B3KSV8_HUMAN cDNA FLJ37145 fis, clone BRACE2024781, highly similar to Synapsin-2 OS=Homo sapiens OX=9606 PE=2 SV=1;tr|Q86VA8|Q86VA8_HUMAN Synapsin II OS=Homo	4	0	1	0	1	4.2188	36	0	19.4	0	1566000
D6W539;F5GZQ3;B4DDC9;B4DY96;P55084	D6W539;F5GZQ3;B4DDC9;B4DY96;P55084	Trifunctional enzyme subunit beta, mitochondrial;3-ketoacyl-CoA thiolase	HADHB	tr|D6W539|D6W539_HUMAN Hydroxyacyl-Coenzyme A dehydrogenase/3-ketoacyl-Coenzyme A thiolase/enoyl-Coenzyme A hydratase (Trifunctional protein), beta subunit, isoform CRA_b OS=Homo sapiens OX=9606 GN=HADHB PE=4 SV=1;tr|F5GZQ3|F5GZQ3_HUMAN Trifunctional enzym	5	0	1	0	1	40.413	372	0	2.4	0	1101100
B4DFY1	B4DFY1	cDNA FLJ53730, highly similar to Clusterin-associated protein 1		tr|B4DFY1|B4DFY1_HUMAN cDNA FLJ53730, highly similar to Clusterin-associated protein 1 OS=Homo sapiens OX=9606 PE=2 SV=1	1	0	1	0	1	22.266	191	0	6.8	0	0
B4DRJ9	B4DRJ9	cDNA FLJ51533, highly similar to Rho-associated protein kinase 2		tr|B4DRJ9|B4DRJ9_HUMAN cDNA FLJ51533, highly similar to Rho-associated protein kinase 2 OS=Homo sapiens OX=9606 PE=2 SV=1	1	0	1	0	1	87.256	746	0	1.9	0	0
D6RGK8;D6R909;D6RAU2;E9PD14;B4E0C3;D6RBD0;B4DWC6;D6RFX4;D6RFZ9;B4DVD2;D6RHH4;D6R9Z1;D6RAC2;D6R9L0;E9KL35;D6REE5;P63244	D6RGK8;D6R909;D6RAU2;E9PD14;B4E0C3;D6RBD0;B4DWC6;D6RFX4;D6RFZ9;B4DVD2;D6RHH4;D6R9Z1;D6RAC2;D6R9L0;E9KL35;D6REE5;P63244	Guanine nucleotide-binding protein subunit beta-2-like 1;Guanine nucleotide-binding protein subunit beta-2-like 1, N-terminally processed	GNB2L1	tr|D6RGK8|D6RGK8_HUMAN Receptor of-activated protein C kinase 1 OS=Homo sapiens OX=9606 GN=RACK1 PE=1 SV=1;tr|D6R909|D6R909_HUMAN Receptor of-activated protein C kinase 1 OS=Homo sapiens OX=9606 GN=RACK1 PE=1 SV=1;tr|D6RAU2|D6RAU2_HUMAN Receptor of-activat	17	0	1	0	1	8.1444	71	0	14.1	0	1389100
D3DVA8;B4DZF6;Q59F94;Q9NRR5	D3DVA8;B4DZF6;Q59F94;Q9NRR5	Ubiquilin-4	UBQLN4	tr|D3DVA8|D3DVA8_HUMAN Ubiquilin 4, isoform CRA_a OS=Homo sapiens OX=9606 GN=UBQLN4 PE=4 SV=1;tr|B4DZF6|B4DZF6_HUMAN cDNA FLJ54206, highly similar to Ubiquilin-4 OS=Homo sapiens OX=9606 PE=2 SV=1;tr|Q59F94|Q59F94_HUMAN Ataxin-1 ubiquitin-like interacting p	4	0	1	0	1	46.026	423	0	3.5	0	0
Q75MC8;E9PCS6;C9J296;B4E0S2;E7EPA6;G3XAI2;P07942	Q75MC8;E9PCS6;C9J296;B4E0S2;E7EPA6;G3XAI2;P07942	Laminin subunit beta-1	LAMB1	tr|Q75MC8|Q75MC8_HUMAN Laminin, beta 1 (LAMB1) (Fragment) OS=Homo sapiens OX=9606 GN=LAMB1 PE=4 SV=1;tr|E9PCS6|E9PCS6_HUMAN Laminin subunit beta-1 (Fragment) OS=Homo sapiens OX=9606 GN=LAMB1 PE=1 SV=1;tr|C9J296|C9J296_HUMAN Laminin subunit beta-1 (Fragment	7	0	1	0	1	7.7179	71	0	15.5	0	1570000000
B8ZZ81;Q53SG6;O00116	B8ZZ81;Q53SG6;O00116	Alkyldihydroxyacetonephosphate synthase, peroxisomal	AGPS	tr|B8ZZ81|B8ZZ81_HUMAN Alkylglycerone-phosphate synthase OS=Homo sapiens OX=9606 GN=AGPS PE=1 SV=1;tr|Q53SG6|Q53SG6_HUMAN Alkylglycerone-phosphate synthase (Fragment) OS=Homo sapiens OX=9606 GN=AGPS PE=3 SV=1;sp|O00116|ADAS_HUMAN Alkyldihydroxyacetonephosp	3	0	1	0	1	20.214	189	0	10.6	0	19070000
C9J9S3;C9JP48;V9HW04;P62140	C9J9S3;C9JP48;V9HW04;P62140	Serine/threonine-protein phosphatase;Serine/threonine-protein phosphatase PP1-beta catalytic subunit	PPP1CB;HEL-S-80p	tr|C9J9S3|C9J9S3_HUMAN Serine/threonine-protein phosphatase (Fragment) OS=Homo sapiens OX=9606 GN=PPP1CB PE=1 SV=1;tr|C9JP48|C9JP48_HUMAN Serine/threonine-protein phosphatase (Fragment) OS=Homo sapiens OX=9606 GN=PPP1CB PE=1 SV=1;tr|V9HW04|V9HW04_HUMAN Ser	4	0	1	0	1	14.265	125	0	8	0	2456500
C9JA05;D6RHJ6;D6RD17;P01591	C9JA05;D6RHJ6;D6RD17;P01591	Immunoglobulin J chain	JCHAIN;IGJ	tr|C9JA05|C9JA05_HUMAN Immunoglobulin J chain (Fragment) OS=Homo sapiens OX=9606 GN=JCHAIN PE=1 SV=1;tr|D6RHJ6|D6RHJ6_HUMAN Immunoglobulin J chain (Fragment) OS=Homo sapiens OX=9606 GN=JCHAIN PE=1 SV=1;tr|D6RD17|D6RD17_HUMAN Immunoglobulin J chain (Fragmen	4	0	1	0	1	8.1675	70	0	17.1	0	1335500
D6RJF0;D6RHD3	D6RJF0;D6RHD3	Centromere protein K	CENPK	tr|D6RJF0|D6RJF0_HUMAN Centromere protein K OS=Homo sapiens OX=9606 GN=CENPK PE=1 SV=1;tr|D6RHD3|D6RHD3_HUMAN Centromere protein K OS=Homo sapiens OX=9606 GN=CENPK PE=1 SV=1	2	0	1	0	1	24.231	206	0	4.9	0	35196000
H7BYN3;Q6LES8;E5KSX8;E5KSU5;Q00059	H7BYN3;Q6LES8;E5KSX8;E5KSU5;Q00059	Transcription factor A, mitochondrial	TFAM	tr|H7BYN3|H7BYN3_HUMAN Transcription factor A, mitochondrial (Fragment) OS=Homo sapiens OX=9606 GN=TFAM PE=1 SV=1;tr|Q6LES8|Q6LES8_HUMAN TFAM protein (Fragment) OS=Homo sapiens OX=9606 GN=TFAM PE=2 SV=1;tr|E5KSX8|E5KSX8_HUMAN Mitochondrial transcription fa	5	0	1	0	1	25.567	219	0	4.6	0	2503200
E9PNS2;E9PIC4;E9PNS6;Q09028	E9PNS2;E9PIC4;E9PNS6;Q09028	Histone-binding protein RBBP4	RBBP4	tr|E9PNS2|E9PNS2_HUMAN Histone-binding protein RBBP4 OS=Homo sapiens OX=9606 GN=RBBP4 PE=1 SV=1;tr|E9PIC4|E9PIC4_HUMAN Histone-binding protein RBBP4 OS=Homo sapiens OX=9606 GN=RBBP4 PE=1 SV=1;tr|E9PNS6|E9PNS6_HUMAN Histone-binding protein RBBP4 OS=Homo sap	4	0	1	0	1	7.5495	62	0	22.6	0	1643800
F2Z2E8	F2Z2E8	Bromodomain-containing protein 9	BRD9	tr|F2Z2E8|F2Z2E8_HUMAN Bromodomain-containing protein 9 OS=Homo sapiens OX=9606 GN=BRD9 PE=4 SV=1	1	0	1	0	1	10.886	90	0	11.1	0	737130
Q53SZ4;G1UI39;F8VPD4;P27708	Q53SZ4;G1UI39;F8VPD4;P27708	CAD protein;Glutamine-dependent carbamoyl-phosphate synthase;Aspartate carbamoyltransferase;Dihydroorotase	CAD	tr|Q53SZ4|Q53SZ4_HUMAN Uncharacterized protein CAD (Fragment) OS=Homo sapiens OX=9606 GN=CAD PE=4 SV=1;tr|G1UI39|G1UI39_HUMAN CAD protein (Fragment) OS=Homo sapiens OX=9606 GN=CAD PE=2 SV=1;tr|F8VPD4|F8VPD4_HUMAN CAD protein OS=Homo sapiens OX=9606 GN=CAD	4	0	1	0	1	7.8239	74	0	16.2	0	0
F8VY01;Q6ZV73	F8VY01;Q6ZV73	FYVE, RhoGEF and PH domain-containing protein 6	FGD6	tr|F8VY01|F8VY01_HUMAN FYVE, RhoGEF and PH domain-containing protein 6 OS=Homo sapiens OX=9606 GN=FGD6 PE=1 SV=1;sp|Q6ZV73|FGD6_HUMAN FYVE, RhoGEF and PH domain-containing protein 6 OS=Homo sapiens OX=9606 GN=FGD6 PE=1 SV=2	2	0	1	0	1	135.5	1206	0	0.7	0	1444800
H0Y5N9	H0Y5N9	Collagen alpha-1(XII) chain	COL12A1	tr|H0Y5N9|H0Y5N9_HUMAN Collagen alpha-1(XII) chain (Fragment) OS=Homo sapiens OX=9606 GN=COL12A1 PE=1 SV=1	1	0	1	0	1	79.771	756	0	1.5	0	15121000
K7EQ71;K7EKI8;O60437	K7EQ71;K7EKI8;O60437	Periplakin	PPL	tr|K7EQ71|K7EQ71_HUMAN Periplakin (Fragment) OS=Homo sapiens OX=9606 GN=PPL PE=1 SV=1;tr|K7EKI8|K7EKI8_HUMAN Periplakin OS=Homo sapiens OX=9606 GN=PPL PE=1 SV=1;sp|O60437|PEPL_HUMAN Periplakin OS=Homo sapiens OX=9606 GN=PPL PE=1 SV=4	3	0	1	0	1	131.37	1115	0	1.1	0	697900
L0R4X6	L0R4X6	Alternative protein FAM13A	FAM13A	tr|L0R4X6|L0R4X6_HUMAN Alternative protein FAM13A OS=Homo sapiens OX=9606 GN=FAM13A PE=4 SV=1	1	0	1	0	1	4.9767	41	0	31.7	0	4140600
L8E779	L8E779	Alternative protein FGFR2	FGFR2	tr|L8E779|L8E779_HUMAN Alternative protein FGFR2 OS=Homo sapiens OX=9606 GN=FGFR2 PE=4 SV=1	1	0	1	0	1	7.6569	69	0	17.4	0	6394200
L8E9D4	L8E9D4	Alternative protein BRE	BRE	tr|L8E9D4|L8E9D4_HUMAN Alternative protein BRE OS=Homo sapiens OX=9606 GN=BRE PE=4 SV=1	1	0	1	0	1	6.7297	59	0	16.9	0	3900400
O75342	O75342	Arachidonate 12-lipoxygenase, 12R-type	ALOX12B	sp|O75342|LX12B_HUMAN Arachidonate 12-lipoxygenase, 12R-type OS=Homo sapiens OX=9606 GN=ALOX12B PE=1 SV=1	1	0	1	0	1	80.355	701	0	1.7	0	926340
O95425	O95425	Supervillin	SVIL	sp|O95425|SVIL_HUMAN Supervillin OS=Homo sapiens OX=9606 GN=SVIL PE=1 SV=2	1	0	1	0	1	247.74	2214	0	0.4	0	1986900
P02461	P02461	Collagen alpha-1(III) chain	COL3A1	sp|P02461|CO3A1_HUMAN Collagen alpha-1(III) chain OS=Homo sapiens OX=9606 GN=COL3A1 PE=1 SV=4	1	0	1	0	1	138.56	1466	0	0.8	0	8620500
P03973	P03973	Antileukoproteinase	SLPI	sp|P03973|SLPI_HUMAN Antileukoproteinase OS=Homo sapiens OX=9606 GN=SLPI PE=1 SV=2	1	0	1	0	1	14.326	132	0	9.1	0	1478400
P05109	P05109	Protein S100-A8;Protein S100-A8, N-terminally processed	S100A8	sp|P05109|S10A8_HUMAN Protein S100-A8 OS=Homo sapiens OX=9606 GN=S100A8 PE=1 SV=1	1	0	1	0	1	10.834	93	0	11.8	0	20363000
P27482	P27482	Calmodulin-like protein 3	CALML3	sp|P27482|CALL3_HUMAN Calmodulin-like protein 3 OS=Homo sapiens OX=9606 GN=CALML3 PE=1 SV=2	1	0	1	0	1	16.891	149	0	8.7	0	2855500
Q8NFT1;P29353	Q8NFT1;P29353	SHC-transforming protein 1	SHC1	tr|Q8NFT1|Q8NFT1_HUMAN Src homology 2 domain-containing transforming protein 1 isoform p66 (Fragment) OS=Homo sapiens OX=9606 PE=4 SV=1;sp|P29353|SHC1_HUMAN SHC-transforming protein 1 OS=Homo sapiens OX=9606 GN=SHC1 PE=1 SV=4	2	0	1	0	1	17.232	165	0	4.2	0	1304400
Q14126	Q14126	Desmoglein-2	DSG2	sp|Q14126|DSG2_HUMAN Desmoglein-2 OS=Homo sapiens OX=9606 GN=DSG2 PE=1 SV=2	1	0	1	0	1	122.29	1118	0	0.8	0	1781500
Q59FE7	Q59FE7	Ecotropic viral integration site 5 variant		tr|Q59FE7|Q59FE7_HUMAN Ecotropic viral integration site 5 variant (Fragment) OS=Homo sapiens OX=9606 PE=2 SV=1	1	0	1	0	1	36.174	307	0	5.2	0	3113600
Q68DL7	Q68DL7	Uncharacterized protein C18orf63	C18orf63	sp|Q68DL7|CR063_HUMAN Uncharacterized protein C18orf63 OS=Homo sapiens OX=9606 GN=C18orf63 PE=2 SV=2	1	0	1	0	1	77.23	685	0	1	0	58070000
Q6YHK3	Q6YHK3	CD109 antigen	CD109	sp|Q6YHK3|CD109_HUMAN CD109 antigen OS=Homo sapiens OX=9606 GN=CD109 PE=1 SV=2	1	0	1	0	1	161.69	1445	0	0.8	0	0
Q6ZMZ0;Q9NV58	Q6ZMZ0;Q9NV58	E3 ubiquitin-protein ligase RNF19B;E3 ubiquitin-protein ligase RNF19A	RNF19B;RNF19A	sp|Q6ZMZ0|RN19B_HUMAN E3 ubiquitin-protein ligase RNF19B OS=Homo sapiens OX=9606 GN=RNF19B PE=1 SV=2;sp|Q9NV58|RN19A_HUMAN E3 ubiquitin-protein ligase RNF19A OS=Homo sapiens OX=9606 GN=RNF19A PE=1 SV=3	2	0	1	0	1	77.924	732	0	1.1	0	29181000
Q86UY5	Q86UY5	Protein FAM83A	FAM83A	sp|Q86UY5|FA83A_HUMAN Protein FAM83A OS=Homo sapiens OX=9606 GN=FAM83A PE=1 SV=1	1	0	1	0	1	47.457	434	0	2.3	0	4754200
Q8N7I9	Q8N7I9	cDNA FLJ25492 fis, clone CBR01389		tr|Q8N7I9|Q8N7I9_HUMAN cDNA FLJ25492 fis, clone CBR01389 OS=Homo sapiens OX=9606 PE=2 SV=1	1	0	1	0	1	13.911	134	0	16.4	0	6435800
Q8TBZ8	Q8TBZ8	Zinc finger protein 564	ZNF564	sp|Q8TBZ8|ZN564_HUMAN Zinc finger protein 564 OS=Homo sapiens OX=9606 GN=ZNF564 PE=1 SV=1	1	0	1	0	1	63.735	553	0	2.5	0	0
Q96PQ0	Q96PQ0	VPS10 domain-containing receptor SorCS2	SORCS2	sp|Q96PQ0|SORC2_HUMAN VPS10 domain-containing receptor SorCS2 OS=Homo sapiens OX=9606 GN=SORCS2 PE=1 SV=3	1	0	1	0	1	128.15	1159	0	0.9	0	1157800
Q9H444	Q9H444	Charged multivesicular body protein 4b	CHMP4B	sp|Q9H444|CHM4B_HUMAN Charged multivesicular body protein 4b OS=Homo sapiens OX=9606 GN=CHMP4B PE=1 SV=1	1	0	1	0	1	24.95	224	0	6.2	0	1480600
Q9HAP2	Q9HAP2	MLX-interacting protein	MLXIP	sp|Q9HAP2|MLXIP_HUMAN MLX-interacting protein OS=Homo sapiens OX=9606 GN=MLXIP PE=1 SV=2	1	0	1	0	1	101.18	919	0	1.2	0	1317900
Q9HCY8	Q9HCY8	Protein S100-A14	S100A14	sp|Q9HCY8|S10AE_HUMAN Protein S100-A14 OS=Homo sapiens OX=9606 GN=S100A14 PE=1 SV=1	1	0	1	0	1	11.662	104	0	14.4	0	2281500
Q9P206	Q9P206	Uncharacterized protein KIAA1522	KIAA1522	sp|Q9P206|K1522_HUMAN Uncharacterized protein KIAA1522 OS=Homo sapiens OX=9606 GN=KIAA1522 PE=1 SV=2	1	0	1	0	1	107.09	1035	0	1.1	0	2471600
